# Supplementary material for: Fibronectin mediates activin A-promoted human trophoblast migration and acquisition of endothelial-like phenotype
Source: Cell Commun Signal. 2024 Jan 23;22:61. doi: 10.1186/s12964-023-01463-z (PMC10807102; doi:10.1186/s12964-023-01463-z)
Supplement: Supplementary file 1 — Additional file 1: Figure 1.-Source data 1. Excel file for Figure 1A and B. [file 12964_2023_1463_MOESM1_ESM.xlsx]

## Sheet: Activin A 6h
gene_name	log2FoldChange	pvalue
DUX4L26	-4.97472	0.00191555
AC130366.1	-4.79728	0.00286582
AC010619.2	-4.39519	0.0123794
PSG10P	-4.39003	0.0116409
AL162231.4	-4.35182	0.00313982
PLEK	-4.24828	0.228679
ENTPD3	-4.11472	0.0239714
HHIPL1	-4.10203	0.0279377
AL020997.3	-4.10089	0.0302527
AL031055.1	-3.99286	0.0418758
COLCA1	-3.98542	0.0387594
GRK6P1	-3.97847	0.0358512
PSG7	-3.97171	0.035048
SLC6A11	-3.97135	0.0350752
AC007256.1	-3.97135	0.0350752
KRT18P55	-3.95788	0.0361046
C2orf73	-3.95712	0.0375122
TNFSF14	-3.94922	0.0456991
MTND1P32	-3.9376	0.317212
CD72	-3.92204	0.0123294
STC1	-3.81318	0.054864
CRB1	-3.80505	0.0517789
RN7SL388P	-3.80471	0.0541427
AC016405.2	-3.80466	0.0695945
AC008080.4	-3.79749	0.0515115
AL445928.2	-3.79749	0.0515115
MIR4754	-3.79637	0.0713244
MUSK	-3.78138	0.0566603
AL445933.1	-3.78091	0.0583953
AC092807.2	-3.7737	0.0766307
GPR45	-3.73564	0.0190123
IL17C	-3.64561	0.0258044
AL391262.1	-3.62711	0.0981517
AL583824.1	-3.61714	0.0790839
AC027682.5	-3.61667	0.0791491
AC019072.1	-3.60796	0.0762151
KRT14	-3.60727	0.0992876
IFITM4P	-3.59978	0.0815532
IRGM	-3.59978	0.0815532
AC025031.5	-3.59978	0.0815532
AC005104.2	-3.59933	0.0774182
CELP	-3.59886	0.0774835
LINC02051	-3.59837	0.0817563
AC106820.1	-3.59837	0.0817563
NAT16	-3.59777	0.102997
HNRNPRP1	-3.59056	0.0828911
LINC00507	-3.59056	0.0828911
AC104984.4	-3.59056	0.0828911
AC084024.1	-3.59011	0.0816706
AL139246.3	-3.58961	0.083029
AL122013.1	-3.5801	0.103841
AP000357.2	-3.5801	0.103841
MIR942	-3.57954	0.106101
AL034399.2	-3.57954	0.106101
EVX1	-3.54118	0.0314591
AC091435.2	-3.53166	0.0314494
LINC01623	-3.52628	0.0353695
FCGBP	-3.42273	0.0408299
MIR5192	-3.41218	0.142702
PSORS1C2	-3.39125	0.139598
AC008735.5	-3.39125	0.139598
AC023855.1	-3.39029	0.115972
AC007431.3	-3.39029	0.115972
AC091114.1	-3.38082	0.143268
GGTA1P	-3.38021	0.117844
SLC5A4-AS1	-3.37966	0.114465
CLIC6	-3.37856	0.143741
OR6F1	-3.37024	0.151482
NOX3	-3.36999	0.124702
MIR98	-3.36999	0.124702
AC116456.2	-3.36999	0.124702
RBM17P4	-3.36951	0.119855
AC017083.3	-3.36951	0.119855
PLA2G4E-AS1	-3.36896	0.119958
AC087762.1	-3.36833	0.12502
RPL12P49	-3.35856	0.147971
AC117402.1	-3.35802	0.146583
MIR4530	-3.35741	0.148217
AC021066.2	-3.35741	0.148217
PRSS56	-3.35668	0.154396
AC098829.1	-3.35668	0.154396
AC005730.2	-3.30529	0.0550469
AC083837.1	-3.29428	0.0533496
CDC42P4	-3.29428	0.05323
AC006042.3	-3.29399	0.0533771
AC009908.1	-3.29322	0.0725861
NPBWR2	-3.28868	0.0536042
AC006450.2	-3.28726	0.0751221
RPS27AP2	-3.2823	0.0598208
FA2H	-3.19252	1.59e-05
AC009133.3	-3.16059	0.234018
MIR4666A	-3.15912	0.0708738
AC012409.2	-3.15912	0.0708738
AC129507.3	-3.15879	0.0700568
A2ML1	-3.15266	0.0704146
CEACAMP10	-3.1471	0.0731131
AL161665.1	-3.1469	0.201548
AC107884.1	-3.14679	0.0727625
XG	-3.14645	0.0735849
PGAM1P10	-3.14623	0.201715
RPL35P5	-3.14623	0.201715
PTP4A2P2	-3.14623	0.201715
CYCSP11	-3.14496	0.0983728
AC010900.1	-3.13904	0.0883798
LIPJ	-3.13439	0.199243
AC231533.1	-3.13439	0.199243
PHGR1	-3.13439	0.199243
AC005534.2	-3.13439	0.199243
CASC9	-3.13439	0.199243
ARHGAP19-SLIT1	-3.13439	0.199243
BX255923.2	-3.13439	0.199243
GLDN	-3.13318	0.173992
AC020898.1	-3.13318	0.173992
USF1P1	-3.13318	0.173992
AC104653.1	-3.13318	0.173992
AC093214.1	-3.13318	0.173992
NANOGP8	-3.13318	0.173992
MIR3134	-3.13318	0.173992
AC008781.3	-3.13318	0.173992
RPL12P27	-3.13305	0.19958
AC138649.2	-3.13305	0.19958
PIH1D3	-3.12195	0.202409
UNC45B	-3.12195	0.202409
MIR6775	-3.12195	0.202409
P2RY14	-3.12109	0.173002
AC104073.2	-3.12109	0.173002
NELL2	-3.12044	0.173156
AC018450.1	-3.12044	0.173156
AC011481.3	-3.12044	0.173156
AL121936.1	-3.12044	0.173156
AC004540.2	-3.11992	0.202925
AC104115.1	-3.11992	0.202925
SOX5P1	-3.11992	0.202925
RAC1P7	-3.10937	0.211116
ZSCAN5B	-3.10895	0.179773
AC016597.1	-3.10895	0.179773
AL359258.3	-3.10895	0.179773
BTLA	-3.10833	0.176051
RNU1-94P	-3.10833	0.176051
GGTLC4P	-3.10833	0.176051
RN7SL16P	-3.10833	0.176051
FTH1P24	-3.10833	0.176051
AC243585.1	-3.10833	0.176051
CYP4A22	-3.10762	0.18009
RF00415	-3.10762	0.18009
RNU6-388P	-3.10762	0.18009
AC018553.1	-3.10762	0.18009
AC027045.3	-3.10762	0.18009
AC005722.2	-3.10663	0.211821
RF00156	-3.096	0.251451
RHBDF1P1	-3.09595	0.214599
AC005096.1	-3.09595	0.214599
LDHAL6B	-3.09538	0.209272
AC100827.1	-3.09538	0.209272
MIR3117	-3.09538	0.209272
SMCO3	-3.09469	0.209451
AL122008.2	-3.09469	0.209451
AC010319.1	-3.09469	0.209451
MORF4L1P4	-3.09388	0.215137
AL008721.1	-3.09388	0.215137
AC024937.2	-3.09244	0.252427
RPL5P11	-3.09244	0.252427
RNU7-123P	-3.0407	0.0468672
WNT3A	-3.03579	0.0342803
ADCY4	-3.03569	0.0354904
SIRPG-AS1	-3.02426	0.114288
KLK5	-3.00926	0.0930864
LINC02412	-3.00316	0.0939936
AL359853.1	-3.0028	0.0928629
RNU6-407P	-3.00246	0.0946051
AC092818.1	-3.00246	0.0943915
RNU7-40P	-2.99633	0.0950168
AC089999.2	-2.99513	0.103917
LINC02522	-2.98932	0.100898
COL4A2-AS2	-2.98794	0.110822
AL592295.2	-2.98268	0.132092
RBP2	-2.94799	0.0425243
LAD1	-2.92572	0.0402141
TRG-AS1	-2.90034	0.0604377
AL034417.3	-2.8692	0.0561481
AC084864.1	-2.86677	0.153768
MINDY4	-2.85932	0.148708
AP003049.2	-2.85045	0.14722
VN1R107P	-2.8428	0.124621
CLDN16	-2.84278	0.123964
AC018563.1	-2.84246	0.147514
AC005514.1	-2.8407	0.0603027
C1DP2	-2.83843	0.322313
FCF1P8	-2.83843	0.322313
MIR4423	-2.83843	0.322313
MIR212	-2.83843	0.322313
AC245884.9	-2.83843	0.322313
AL445223.1	-2.83843	0.322313
C8orf59P2	-2.83843	0.322313
MIR3648-1	-2.83843	0.322313
AP000867.4	-2.83843	0.322313
AC006116.2	-2.83654	0.150016
GAS2L2	-2.83555	0.124314
AC004947.1	-2.83516	0.124385
ANKRD20A2	-2.83515	0.123721
AC022148.1	-2.8283	0.127007
AC004584.1	-2.82793	0.125043
REELD1	-2.82792	0.125717
SETP12	-2.82751	0.127152
OIT3	-2.82643	0.155074
ADAD1	-2.8217	0.288038
TBX20	-2.8217	0.288038
YIPF7	-2.8217	0.288038
RF00494	-2.8217	0.288038
ATP5MFP1	-2.8217	0.288038
ORM2	-2.8217	0.288038
LDHAP2	-2.8217	0.288038
AC137770.1	-2.8217	0.288038
EQTN	-2.82087	0.288284
RN7SKP163	-2.82087	0.288284
RNU1-124P	-2.82087	0.288284
HIST2H2AA3	-2.82087	0.288284
AC010136.1	-2.82087	0.288284
RPS4XP5	-2.82087	0.288284
AL122008.3	-2.82087	0.288284
PHBP13	-2.82087	0.288284
AC104333.3	-2.82087	0.288284
SCARNA3	-2.82087	0.288284
AC025647.1	-2.82087	0.288284
PHF5CP	-2.82087	0.288284
AC003070.2	-2.82087	0.288284
ZNF114-AS1	-2.82087	0.288284
AL845472.1	-2.82087	0.288284
AL138713.1	-2.82087	0.288284
MTND1P9	-2.82053	0.131554
CFB	-2.82053	0.131554
CDH12P2	-2.82053	0.131554
ST3GAL1P1	-2.81967	0.134292
AC021237.1	-2.81909	0.141044
MIR3177	-2.81909	0.141044
SNORA46	-2.812	0.15326
AC005520.3	-2.812	0.15326
AC073130.2	-2.81155	0.154365
PCDH11X	-2.8062	0.288823
GHRH	-2.8062	0.288823
MTNR1A	-2.8062	0.288823
SYCE1	-2.8062	0.288823
RBMS3-AS2	-2.8062	0.288823
MIR561	-2.8062	0.288823
TSEN15P2	-2.8062	0.288823
AC026784.1	-2.8062	0.288823
AL591846.2	-2.8062	0.288823
AIG1P1	-2.8062	0.288823
AC009054.1	-2.8062	0.288823
AC005746.2	-2.8062	0.288823
AC091167.5	-2.8062	0.288823
COL11A1	-2.805	0.258631
TRPM1	-2.805	0.258631
RPS23P1	-2.805	0.258631
AC016687.3	-2.805	0.258631
RNU6-122P	-2.805	0.258631
AC011092.2	-2.805	0.258631
AC107241.1	-2.805	0.258631
LINC02182	-2.805	0.258631
AL662844.3	-2.805	0.258631
AC022960.2	-2.805	0.258631
AC055839.1	-2.805	0.258631
PCDH15	-2.80453	0.289324
TM4SF18	-2.80453	0.289
SLC6A20	-2.80453	0.289324
SULT1C2	-2.80453	0.289324
AL109945.1	-2.80453	0.289324
AC116158.2	-2.80453	0.289324
FAM169B	-2.80453	0.289324
AC012470.1	-2.80453	0.289324
AL627309.2	-2.79717	0.00844338
RNU6-422P	-2.79062	0.297345
HSPA8P11	-2.79062	0.297345
AL035458.2	-2.79062	0.297345
AC084357.3	-2.79062	0.297345
AC138894.3	-2.79062	0.297345
AZGP1	-2.78993	0.263022
BFSP2	-2.78993	0.263022
UNC93B3	-2.78993	0.263022
NPM1P37	-2.78993	0.263022
JTBP1	-2.78993	0.263022
RPS15AP38	-2.78993	0.263022
RPL35AP26	-2.78993	0.263022
AC008013.3	-2.78993	0.263022
LINC02091	-2.78993	0.263022
AL133445.2	-2.78993	0.263022
CCL24	-2.78911	0.26326
AC040904.1	-2.78911	0.26326
AC106800.4	-2.78911	0.26326
SPINK5	-2.78808	0.29811
PRAC1	-2.78808	0.29811
AC008267.1	-2.78808	0.29811
AC234772.2	-2.78808	0.29811
AC004943.3	-2.78808	0.29811
CYP1A2	-2.77418	0.341854
KLHL38	-2.77418	0.341854
AC093787.1	-2.77418	0.341854
AL138885.2	-2.77418	0.341854
AC023794.2	-2.77418	0.341854
AC122714.2	-2.77418	0.341854
RNU6-916P	-2.77418	0.341854
MRPS17P1	-2.77418	0.341854
AL358613.2	-2.77418	0.341854
BPIFB1	-2.77398	0.302311
NCF1	-2.77398	0.302311
AL353658.1	-2.77398	0.302311
DNMBP-AS1	-2.77398	0.302311
RPL36AP45	-2.77398	0.302311
AC008667.3	-2.77398	0.302311
AC079140.4	-2.77398	0.302311
AC027020.1	-2.77398	0.302311
MIR4516	-2.77398	0.302311
AC005703.4	-2.77398	0.302311
ETDC	-2.77398	0.302311
KLK10	-2.7732	0.298815
CYB5R2	-2.7732	0.298815
SELP	-2.7732	0.298815
RPS12P5	-2.7732	0.298815
AC013448.1	-2.7732	0.298815
AC009238.2	-2.7732	0.298815
RN7SL775P	-2.7732	0.298815
PANCR	-2.7732	0.298815
AC009303.3	-2.7732	0.298815
AC005702.4	-2.7732	0.298815
AC005480.2	-2.7732	0.298815
AC079336.6	-2.7732	0.298815
RN7SKP235	-2.77226	0.302831
AL596330.1	-2.77226	0.302831
AC005162.1	-2.77226	0.302831
AC116562.3	-2.77226	0.302831
RF00108	-2.77226	0.302831
L34079.2	-2.77226	0.302831
AC004754.1	-2.77226	0.302831
Z99289.2	-2.77226	0.302831
AC022898.2	-2.77226	0.302831
SMG6-IT1	-2.77226	0.302831
FO624990.1	-2.77226	0.302831
ANKRD35	-2.77063	0.342941
AL445685.1	-2.77063	0.342941
THAP12P3	-2.77063	0.342941
AL355922.3	-2.77063	0.342941
AL445363.2	-2.77063	0.342941
AC007608.2	-2.77063	0.342941
RN7SL644P	-2.77063	0.342941
AC211486.5	-2.77063	0.342941
AC005578.1	-2.77063	0.342941
AL160394.1	-2.77063	0.342941
AC019226.2	-2.77063	0.342941
AC103703.1	-2.77063	0.342941
AC092910.2	-2.66427	0.190827
RNA5SP395	-2.66427	0.190827
AC073592.9	-2.66427	0.190827
BICDL2	-2.65464	0.169586
ABCA13	-2.65462	0.168722
RNU6-1043P	-2.65427	0.190751
AL121827.1	-2.65419	0.169321
FAM183A	-2.65417	0.16882
ZBTB20-AS5	-2.65417	0.16882
AC027644.2	-2.65417	0.16882
HIST2H2BA	-2.64634	0.168785
MEFV	-2.64585	0.165506
AC118555.1	-2.64544	0.168982
RNU6-377P	-2.64544	0.168982
RPL23AP90	-2.64523	0.192898
AC027104.1	-2.64294	0.0876258
FARSA-AS1	-2.64218	0.0797227
AC093904.2	-2.63847	0.196994
KRT8P30	-2.63764	0.166819
AC246785.2	-2.63764	0.166819
AL137798.1	-2.63763	0.1677
NALCN-AS1	-2.63719	0.166918
AL596247.1	-2.63671	0.172713
AC092573.2	-2.63671	0.172713
AC087392.1	-2.63671	0.173607
AC092667.1	-2.63521	0.0763992
SLC15A1	-2.62968	0.206062
OR52V1P	-2.62928	0.174393
RPS15AP12	-2.62927	0.174917
LINC01670	-2.62926	0.175299
TH	-2.62886	0.1727
AC015689.1	-2.62885	0.173224
VEGFD	-2.62884	0.173605
TSPEAR-AS1	-2.62884	0.173605
AL512652.1	-2.62884	0.173605
CEACAMP11	-2.62837	0.174597
AP001160.3	-2.62837	0.174597
AC013564.1	-2.62835	0.175504
AC115989.1	-2.62776	0.182305
LRMP	-2.62681	0.207798
AC069213.1	-2.62681	0.207798
AC026471.2	-2.62039	0.208331
PRTN3	-2.62012	0.200803
AL138787.1	-2.62012	0.200803
CCDC42	-2.6201	0.201414
AC138932.2	-2.62009	0.201858
AP001626.1	-2.6197	0.199056
KRT18P37	-2.6197	0.199056
PP12613	-2.61926	0.198111
RNU6-48P	-2.61673	0.23869
ITIH5	-2.60284	0.0377693
EID3	-2.57093	0.0195072
RNU6-652P	-2.55808	0.0241255
MAP2K4P1	-2.55709	0.107983
AL138828.1	-2.53963	0.106745
NCALD	-2.53874	0.10792
AL157935.2	-2.53842	0.103416
FP671120.1	-2.53517	0.26038
ATP13A4	-2.5337	0.104738
AC007216.4	-2.53104	0.0965635
LCE1C	-2.52525	0.0437319
RNU6-322P	-2.5236	0.0987472
AC243654.1	-2.51187	0.10335
TYRO3P	-2.46031	0.280275
CCL5	-2.45066	0.054175
AC104462.1	-2.44895	0.252866
NEUROG2	-2.44893	0.252351
AC007922.2	-2.44893	0.252351
GSTA8P	-2.44841	0.253011
LINP1	-2.44006	2.02e-05
CD1D	-2.4388	0.248475
AL645998.1	-2.43879	0.24795
RN7SL861P	-2.43876	0.247227
MIR2355	-2.43876	0.247227
AC091231.1	-2.43773	0.248766
C2orf78	-2.43762	0.228385
FAM66E	-2.43762	0.228385
AVPR1B	-2.4376	0.227744
KCNK5	-2.42885	0.248041
KRTAP2-3	-2.42885	0.248041
GRPEL2-AS1	-2.42792	0.22539
LINC01906	-2.42792	0.22539
EIF4EBP1P1	-2.42791	0.224917
C7orf61	-2.4279	0.224268
LINC02225	-2.42739	0.225053
SPATA12	-2.42738	0.224403
ZBTB20-AS1	-2.42726	0.249751
KRT8P15	-2.42726	0.249215
MIR3189	-2.42726	0.249215
AC137936.2	-2.42726	0.249215
ZNF582-AS1	-2.42411	0.0707645
MAPK4	-2.42313	0.447135
PLA2G4F	-2.42313	0.447135
NXNL1	-2.42313	0.447135
LINC02138	-2.42313	0.447135
RPS20P2	-2.42313	0.447135
AC099791.1	-2.42313	0.447135
HSPA8P16	-2.42313	0.447135
RPSAP21	-2.42313	0.447135
LINC01276	-2.42313	0.447135
AL627308.1	-2.42313	0.447135
AC060773.1	-2.42313	0.447135
RPL23AP11	-2.42313	0.447135
MTND5P15	-2.42313	0.447135
AP001062.2	-2.42313	0.447135
RPS4XP22	-2.42313	0.447135
AC226118.1	-2.42313	0.447135
KDELC1P1	-2.42313	0.447135
AC008871.1	-2.42313	0.447135
RNA5SP462	-2.42313	0.447135
AC130895.1	-2.42313	0.447135
AC009107.1	-2.42313	0.447135
AC140479.4	-2.42313	0.447135
AC007014.1	-2.42313	0.447135
AL353997.2	-2.42313	0.447135
AP000919.2	-2.42313	0.447135
AL360169.2	-2.42313	0.447135
AL353753.1	-2.42313	0.447135
RIMS1	-2.42271	0.143453
AC234781.5	-2.41836	0.227443
FREM1	-2.41835	0.226784
AL096701.1	-2.41835	0.226784
AC007285.2	-2.41835	0.226784
AC005306.1	-2.41783	0.223828
AL021407.1	-2.41783	0.223351
AL157791.2	-2.41783	0.223351
AC125616.1	-2.41783	0.222694
AC020763.1	-2.41783	0.222694
LINC01132	-2.41678	0.253249
ARL4AP2	-2.41678	0.254537
RN7SL351P	-2.40867	0.235404
LINC00551	-2.40867	0.235404
ANXA2P1	-2.40866	0.236075
AC138965.2	-2.40824	0.229471
FAM187B2P	-2.40823	0.230141
CLEC18A	-2.40772	0.229609
AACSP1	-2.40771	0.23028
FAM242C	-2.4077	0.230769
HIST3H3	-2.40707	0.236988
AC005703.1	-2.40707	0.236988
AC026368.1	-2.40703	0.119595
APOA5	-2.40138	0.416
GLP1R	-2.40138	0.415595
APOA1	-2.40138	0.415595
CELA2A	-2.40138	0.415595
PTPRO	-2.40138	0.415595
AQP7	-2.40138	0.415595
ADIG	-2.40138	0.415595
ZNF300P1	-2.40138	0.415595
MIR26A1	-2.40138	0.415595
AC021218.1	-2.40138	0.415595
IZUMO3	-2.40138	0.415595
AC104117.1	-2.40138	0.415595
AL049697.2	-2.40138	0.415595
AC064847.1	-2.40138	0.415595
AL139246.1	-2.40138	0.415595
AL354977.1	-2.40138	0.415595
LINC01436	-2.40138	0.415595
SLC4A1APP1	-2.40138	0.415595
AL033384.1	-2.40138	0.415595
RN7SL12P	-2.40138	0.415595
RPL23AP70	-2.40138	0.415595
RPL5P3	-2.40138	0.415595
AC069234.1	-2.40138	0.415595
AC018946.1	-2.40138	0.415595
AC020905.1	-2.40138	0.415595
AC022467.1	-2.40138	0.415595
ADORA3	-2.40138	0.415595
C1QTNF7	-2.40028	0.415956
CD52	-2.40028	0.415956
PABPC5	-2.40028	0.415956
GRM8	-2.40028	0.415956
RNU6-208P	-2.40028	0.415956
RNU6-1251P	-2.40028	0.415956
MIR645	-2.40028	0.415956
STRADBP1	-2.40028	0.415956
AC079790.1	-2.40028	0.415956
AC126124.1	-2.40028	0.415956
AP002381.1	-2.40028	0.415956
AC005540.1	-2.40028	0.415956
RAP1BP1	-2.40028	0.415956
AC002454.1	-2.40028	0.415956
AC091959.1	-2.40028	0.415956
CCDC74BP1	-2.40028	0.415956
PPM1AP1	-2.40028	0.415956
AC134669.1	-2.40028	0.415956
AC092587.1	-2.40028	0.415956
LINC02193	-2.40016	0.130039
AL390754.1	-2.39815	0.265645
ATP11A-AS1	-2.39779	0.258527
NHLH2	-2.39777	0.259293
AC093899.1	-2.3973	0.25677
AC117532.1	-2.39728	0.257539
AC005921.3	-2.39728	0.257539
AP001453.1	-2.39726	0.258099
FAM71F1	-2.39668	0.259598
AL669942.1	-2.39666	0.260156
MIR3136	-2.38487	0.122201
CD33	-2.3808	0.422367
RGS22	-2.3808	0.422367
FLJ33534	-2.3808	0.422367
ADGRF1	-2.3808	0.422367
CHST9	-2.3808	0.422367
APOBEC4	-2.3808	0.422367
ZNRF3-AS1	-2.3808	0.422367
KBTBD12	-2.3808	0.422367
SNORA31	-2.3808	0.422367
RNU6-745P	-2.3808	0.422367
SNORD116-16	-2.3808	0.422367
RAB5CP1	-2.3808	0.422367
FCF1P5	-2.3808	0.422367
LINC01393	-2.3808	0.422367
AC073641.1	-2.3808	0.422367
AL669831.2	-2.3808	0.422367
AC145207.1	-2.3808	0.422367
RN7SL441P	-2.3808	0.422367
RPL39P38	-2.3808	0.422367
AC007207.1	-2.3808	0.422367
RN7SL862P	-2.3808	0.422367
RPS27AP18	-2.3808	0.422367
AP001636.3	-2.3808	0.422367
PGA5	-2.3808	0.422367
MGAM	-2.3808	0.422367
AL136141.1	-2.3808	0.422367
AC138649.1	-2.3808	0.422367
AC026316.4	-2.3808	0.422367
AC079200.1	-2.3808	0.422367
CYP2G1P	-2.37966	0.389793
ADAMTS20	-2.37966	0.389793
FAM87A	-2.37966	0.389793
REC114	-2.37966	0.389793
VN2R17P	-2.37966	0.389793
RNU2-68P	-2.37966	0.389793
AL591623.1	-2.37966	0.389793
LINC01763	-2.37966	0.389793
AL732414.1	-2.37966	0.389793
AL590365.1	-2.37966	0.389793
AL158209.1	-2.37966	0.389793
SMYD3-IT1	-2.37966	0.389793
AC011753.2	-2.37966	0.389793
LINC00484	-2.37966	0.389793
AF064858.3	-2.37966	0.389793
AC087457.1	-2.37966	0.389793
RNA5SP162	-2.37966	0.389793
AP003354.1	-2.37966	0.389793
LINC02390	-2.37966	0.389793
AC100803.2	-2.37966	0.389793
MIR3182	-2.37966	0.389793
AC064807.4	-2.37966	0.389793
CTXND2	-2.37966	0.389793
AC012645.1	-2.3796	0.0185533
IQSEC3	-2.3793	0.139973
BTNL8	-2.37856	0.423102
CDX1	-2.37856	0.423102
ODF3	-2.37856	0.423102
AC068631.1	-2.37856	0.423102
RNU6-986P	-2.37856	0.423102
BTNL2	-2.37856	0.423102
SNORD116-9	-2.37856	0.423102
SNORD65C	-2.37856	0.423102
RNU6-584P	-2.37856	0.423102
RNU2-50P	-2.37856	0.423102
RNU2-42P	-2.37856	0.423102
TEX41	-2.37856	0.423102
LTA	-2.37856	0.423102
AC009365.2	-2.37856	0.423102
AL139039.3	-2.37856	0.423102
AC100793.1	-2.37856	0.423102
WDR82P2	-2.37856	0.423102
AC239802.2	-2.37856	0.423102
ENPP7P6	-2.37856	0.423102
AC007346.2	-2.37856	0.423102
AC009120.4	-2.37856	0.423102
CYP4F24P	-2.37856	0.423102
AL121989.1	-2.37856	0.423102
AL049779.3	-2.37856	0.423102
AC084876.1	-2.37856	0.423102
VWA8-AS1	-2.37856	0.423102
AP000356.3	-2.37856	0.423102
LYPLAL1-DT	-2.37839	0.185901
AC245884.10	-2.37341	0.133639
OXCT2P1	-2.3681	0.139582
AC007613.1	-2.36554	0.0819239
FP236240.1	-2.36009	0.0224502
CD69	-2.35925	0.467658
BOLL	-2.35925	0.467658
SAXO1	-2.35925	0.468
C9orf64	-2.35925	0.467658
OR10AD1	-2.35925	0.467658
FAM172BP	-2.35925	0.467658
OR13D3P	-2.35925	0.467658
RNY4P6	-2.35925	0.467658
RPL36AP48	-2.35925	0.467658
AC009303.1	-2.35925	0.467658
AC010998.1	-2.35925	0.467658
AL358472.1	-2.35925	0.467658
AP001057.1	-2.35925	0.467658
AL355304.1	-2.35925	0.467658
AL353653.1	-2.35925	0.467658
AC104667.2	-2.35925	0.467658
TEX35	-2.35925	0.467658
PSMA2P2	-2.35925	0.467658
MTND5P12	-2.35925	0.467658
RNU6-999P	-2.35925	0.467658
KBTBD11-OT1	-2.35925	0.467658
AC087473.1	-2.35925	0.467658
LINC01229	-2.35925	0.467658
AC011500.3	-2.35925	0.467658
MIR6090	-2.35925	0.467658
AL021920.2	-2.35925	0.467658
RS1	-2.35879	0.429637
FAM170A	-2.35879	0.429637
OR11H4	-2.35879	0.429637
AL121952.1	-2.35879	0.429637
RNU6-1054P	-2.35879	0.429637
AL022310.1	-2.35879	0.429637
LINC02580	-2.35879	0.429637
AL157834.1	-2.35879	0.429637
VIPR1-AS1	-2.35879	0.429637
AL096855.1	-2.35879	0.429637
RAD1P2	-2.35879	0.429637
AC244394.2	-2.35879	0.429637
RPL7AP31	-2.35879	0.429637
AC100861.1	-2.35879	0.429637
AC020900.1	-2.35879	0.429637
AC034207.1	-2.35879	0.429637
AC096711.3	-2.35879	0.429637
RNU6-1170P	-2.35879	0.429637
AP003467.1	-2.35879	0.429637
AC136475.4	-2.35879	0.429637
AC005592.1	-2.35879	0.429637
AC007687.1	-2.35879	0.429637
AP000436.1	-2.35879	0.429637
AP003355.2	-2.35879	0.429637
AL162426.1	-2.35879	0.429637
AC126564.1	-2.35879	0.429637
AL451007.2	-2.35879	0.429637
AC074008.1	-2.35879	0.429637
AL592164.2	-2.35879	0.429637
F7	-2.35765	0.430009
ACTR3C	-2.35765	0.430009
SLC14A2	-2.35765	0.430009
CCDC175	-2.35765	0.430009
CMTM5	-2.35765	0.430009
SCARA5	-2.35765	0.430009
C9orf131	-2.35765	0.430009
RNU6-653P	-2.35765	0.430009
RNU6-618P	-2.35765	0.430009
RNU6-937P	-2.35765	0.430009
MIR320B2	-2.35765	0.430009
RNU6-847P	-2.35765	0.430009
PAWRP1	-2.35765	0.430009
HNRNPA3P1	-2.35765	0.430009
ASH1L-IT1	-2.35765	0.430009
AC108059.1	-2.35765	0.430009
USP12-AS1	-2.35765	0.430009
LINC01250	-2.35765	0.430009
AL513343.1	-2.35765	0.430009
RN7SL606P	-2.35765	0.430009
AC019163.1	-2.35765	0.430009
PSMA2P1	-2.35765	0.430009
AC092745.1	-2.35765	0.430009
AC079866.2	-2.35765	0.430009
QRSL1P3	-2.35765	0.430009
AL583722.3	-2.35765	0.430009
AC073167.1	-2.35765	0.430009
AC005829.2	-2.35765	0.430009
AC239804.2	-2.35765	0.430009
AL627230.1	-2.35765	0.430009
AC079906.1	-2.35765	0.430009
AC011477.7	-2.35765	0.430009
FLJ36000	-2.35765	0.430009
AL133342.1	-2.35765	0.430009
AC093323.2	-2.35765	0.430009
AC095031.1	-2.35765	0.430009
SCHLAP1	-2.35765	0.430009
DNAJB5-DT	-2.35765	0.430009
BPI	-2.35573	0.468788
GUCY1B2	-2.35573	0.469
ERN2	-2.35573	0.468788
IFNB1	-2.35573	0.468788
OVOL1	-2.35573	0.468788
OR2T33	-2.35573	0.468788
TRIM15	-2.35573	0.468788
RNU6-514P	-2.35573	0.468788
GTF2H4	-2.35573	0.468788
CXADRP1	-2.35573	0.468788
RNA5SP118	-2.35573	0.468788
RNU6-1190P	-2.35573	0.468788
AC007389.2	-2.35573	0.468788
LINC02521	-2.35573	0.468788
CR391992.1	-2.35573	0.468788
VDAC2P4	-2.35573	0.468788
LINC02532	-2.35573	0.468788
AL356441.1	-2.35573	0.468788
GAPDHP51	-2.35573	0.468788
GAPDHP39	-2.35573	0.468788
AC006539.1	-2.35573	0.468788
RN7SL168P	-2.35573	0.468788
RPS3AP15	-2.35573	0.468788
RPL10AP1	-2.35573	0.468788
AC116337.3	-2.35573	0.468788
AC008723.1	-2.35573	0.468788
AC005324.3	-2.35573	0.468788
GLYATL1P4	-2.35573	0.468788
AC084859.1	-2.35573	0.468788
AC012651.1	-2.35573	0.468788
LINC02313	-2.35573	0.468788
AC106028.1	-2.35573	0.468788
CHORDC2P	-2.35573	0.468788
AC142381.2	-2.35573	0.468788
SAMD11P1	-2.35573	0.468788
AC005779.1	-2.35573	0.468788
AC006504.4	-2.35573	0.468788
AC061975.7	-2.35573	0.468788
AC010320.5	-2.35573	0.468788
AC122713.2	-2.35573	0.468788
AL353608.4	-2.35573	0.468788
AC010653.3	-2.35573	0.468788
AC119673.1	-2.35573	0.468788
AC005692.3	-2.35573	0.468788
RPL12P15	-2.31767	0.202991
MC5R	-2.30734	0.0226323
VSX1	-2.275	0.162308
PTPRC	-2.26998	0.0970821
AR	-2.26559	0.048112
MSLNL	-2.26495	0.0136618
AC106858.1	-2.2623	0.153621
AC015961.1	-2.26009	0.085381
AL355916.1	-2.25835	0.167778
CPB2-AS1	-2.25221	0.0916225
AC135803.1	-2.25067	0.157395
C11orf72	-2.2501	0.0892132
LINC01139	-2.23346	0.0996649
RNU6-1095P	-2.21591	0.0355405
AC008752.2	-2.2134	0.0182674
APLN	-2.19826	2.28e-12
AL359504.1	-2.19678	0.356693
AC012510.1	-2.19675	0.356017
MIR4767	-2.18351	0.328451
IGHA1	-2.18287	0.328646
AC073320.1	-2.18287	0.328646
AP005205.3	-2.18287	0.328646
MIR544B	-2.18285	0.328008
AL031587.1	-2.17159	0.326038
RF00426	-2.17157	0.325385
CRYGN	-2.1704	0.304155
HADHAP1	-2.17038	0.303565
C3orf22	-2.17036	0.302754
AC016924.1	-2.17036	0.302754
DRC7	-2.17032	0.32643
AC025871.2	-2.1703	0.325776
MRPL42P6	-2.17028	0.324876
HLA-DOA	-2.16414	0.10415
AC023043.3	-2.15982	0.329031
AL133523.1	-2.15981	0.328119
RN7SL558P	-2.15899	0.303354
MTRNR2L2	-2.15899	0.303354
AL139400.1	-2.15898	0.302753
SPATA21	-2.15897	0.301928
LINC00705	-2.15897	0.301928
DINOL	-2.15897	0.301928
AL161911.1	-2.15851	0.126319
AC027796.1	-2.15848	0.0203521
RNA5SP219	-2.15837	0.303542
AC024940.3	-2.15837	0.303542
EVX1-AS	-2.15837	0.30294
RNU6-1263P	-2.15836	0.302114
MIR554	-2.15836	0.302114
FAM153C	-2.15791	0.330289
AC034229.1	-2.15791	0.330289
HERC2P11	-2.15791	0.330289
MIR1205	-2.15791	0.329625
TXNP6	-2.15791	0.329625
AL158840.1	-2.15791	0.329625
HNRNPA1P5	-2.15791	0.329625
ADGRG5	-2.14794	0.337883
RNA5SP345	-2.14793	0.339462
KRT32	-2.14758	0.309698
TSSC2	-2.14758	0.309698
AC006042.1	-2.14758	0.309698
MIR4672	-2.14758	0.309698
MIR6797	-2.14758	0.309698
AL035685.1	-2.14758	0.309698
TNFRSF10C	-2.14758	0.310535
ALOX12P1	-2.14758	0.310535
CLCNKB	-2.14702	0.305589
AL592435.1	-2.14702	0.305589
ANP32C	-2.14702	0.305589
AL139095.5	-2.14702	0.305589
AC092839.2	-2.14701	0.306429
AC134349.1	-2.14701	0.306429
MIR4668	-2.14701	0.306429
AL121917.2	-2.14701	0.306429
FAM242F	-2.147	0.30704
AC090527.3	-2.147	0.30704
AL137026.2	-2.14634	0.310078
BCL2A1	-2.14633	0.310917
TRGV4	-2.14633	0.310917
AC009054.2	-2.14633	0.310917
AC005828.6	-2.14633	0.310917
TFR2	-2.14535	0.338685
RNU4-22P	-2.14534	0.340269
ZDHHC20P1	-2.14534	0.340269
AC067930.4	-2.1452	0.220654
AL449214.1	-2.13987	0.230017
C10orf62	-2.13795	0.217966
FAM225A	-2.13785	0.12679
EIF4A1P4	-2.13529	0.341825
TCAM1P	-2.13527	0.342753
C9orf24	-2.13525	0.343428
GIPC2	-2.1348	0.335928
FAM92B	-2.1348	0.335928
AL591848.2	-2.1348	0.335928
RF00139	-2.13477	0.336867
CDKL4	-2.13477	0.336867
RPL12P29	-2.13476	0.337551
AC025154.2	-2.13476	0.337551
RGS16	-2.13415	0.33613
CCDC73	-2.13415	0.33613
AL353596.1	-2.13413	0.33707
ACSM6	-2.13411	0.337755
EEF1B2P7	-2.13411	0.337755
AC092821.1	-2.13411	0.337755
TM4SF1-AS1	-2.13411	0.337755
RNU6-132P	-2.13333	0.342435
CXorf58	-2.13331	0.343365
OR1L8	-2.13331	0.343365
AP000944.1	-2.13329	0.344041
AC120498.4	-2.13329	0.344041
LINC00222	-2.13182	0.375219
GRK1	-2.13179	0.376212
AL357140.5	-2.13178	0.376934
AC005559.1	-2.12618	0.213241
CPB2	-2.12597	0.202916
AL353748.2	-2.12154	0.0739129
BX470102.1	-2.11979	0.206815
AP002812.2	-2.11939	0.222893
AC093591.2	-2.11863	0.19887
EMX1	-2.11674	0.191049
ARF4P2	-2.11504	0.212855
ZDHHC15	-2.11319	0.216761
TRIM34	-2.10852	0.207785
LINC01968	-2.10788	0.242614
AC010320.1	-2.10671	0.201981
CAPN3	-2.09909	0.199801
FOCAD-AS1	-2.09604	0.0351188
AC008050.1	-2.09521	0.219552
AC016745.2	-2.09303	0.204349
ZAR1	-2.09254	0.209382
FCN3	-2.09154	0.218863
LUNAR1	-2.09061	0.242012
RPL35AP32	-2.08544	0.211301
AC104785.1	-2.0849	0.20679
TMEM178A	-2.08222	0.025409
VN1R20P	-2.07648	0.230128
AL023807.1	-2.07309	0.127688
AP000640.2	-2.05217	0.0384066
LINC01252	-2.05117	0.120536
DSCR9	-2.04835	0.00846783
RNU4-52P	-2.0468	0.131328
AC011815.2	-2.04496	0.132284
CYTH4	-2.04377	0.132394
LRRC37A11P	-2.03766	0.137048
AL035420.3	-2.02532	0.603381
CSE1L-AS1	-2.01748	0.0837482
CPSF1P1	-2.00414	0.0396992
SLC9A9	-2.00151	0.101864
DPYD-AS1	-1.97832	0.284325
AP000781.1	-1.97832	0.284325
RFPL2	-1.96916	0.285856
LINC00426	-1.96678	0.267815
SPINK13	-1.966	0.169422
ATP6V1B1-AS1	-1.96448	0.248139
LINC00345	-1.96142	0.0608237
LDLRAD2	-1.95696	0.125746
POM121L4P	-1.95696	0.242512
AC006460.1	-1.95696	0.242512
SBK3	-1.95521	0.000910701
AP001781.1	-1.95382	0.268181
RBBP4P2	-1.95269	0.250177
LINC01094	-1.95257	0.160061
FGF14	-1.95162	0.274
AC090666.1	-1.94992	0.242408
LATS2-AS1	-1.94855	0.263868
AC090673.2	-1.94475	0.302666
RNU7-171P	-1.94288	0.292785
PCDHA13	-1.94288	0.292785
B3GALT2	-1.94091	4.18e-07
AREG	-1.94081	0.0446626
AC040162.3	-1.9394	0.274575
AC027801.4	-1.9381	0.107162
SSXP10	-1.93742	0.275182
AC092042.3	-1.93735	0.167605
AL355001.1	-1.93515	0.256893
RPL29P24	-1.93457	0.0785887
LRRC63	-1.93413	0.261152
AC012377.1	-1.92937	0.105509
AL109809.4	-1.92921	0.293645
AC011472.5	-1.92863	0.278237
DNAH3	-1.92854	0.0764828
AC068580.4	-1.9285	0.167228
AC007391.1	-1.92824	0.27964
AC098614.4	-1.92789	0.284031
AC011498.3	-1.92723	0.27406
MIR6767	-1.92604	0.274427
MAGEA8	-1.92417	0.255
AC142381.3	-1.92303	0.294296
LINC01693	-1.9216	0.178363
ETF1P2	-1.92059	0.172562
RNU7-71P	-1.91749	0.263185
NEU4	-1.91711	0.263304
LINC01058	-1.91614	0.28178
RNVU1-15	-1.91413	0.184465
TRGV5P	-1.91281	0.184819
TNFRSF14	-1.90994	0.265515
AL031598.1	-1.90932	0.268009
AC005696.1	-1.90881	0.206987
AC148477.4	-1.89141	0.305677
CRHBP	-1.87769	0.0405592
AC003984.1	-1.8742	0.457004
AC026100.1	-1.8742	0.457004
ABHD14A-ACY1	-1.87416	0.456215
AC063944.2	-1.8741	0.455131
AP000897.2	-1.8741	0.455131
FLJ38576	-1.87299	0.0693072
MAPK6-DT	-1.86709	0.14285
PKN2-AS1	-1.86504	0.111552
AC009652.1	-1.85975	0.131518
AL023775.1	-1.85816	0.431079
AC010260.1	-1.85816	0.431079
AC011676.3	-1.85816	0.431079
GPIHBP1	-1.85816	0.431079
FRG1FP	-1.85816	0.431079
TXLNB	-1.85813	0.430319
AF213884.1	-1.85813	0.430319
MAP3K19	-1.85809	0.429274
NOXO1	-1.85809	0.429274
AP005329.1	-1.85809	0.429274
AC138951.2	-1.85809	0.429274
OTOP2	-1.85738	0.43134
GAPDHP45	-1.85738	0.43134
AL121972.1	-1.85738	0.43134
RNU6-759P	-1.85738	0.43134
PTPRJ-AS1	-1.85738	0.43134
LINC02356	-1.85738	0.43134
AC025280.1	-1.85738	0.43134
RPL7P4	-1.85735	0.430579
AL009031.1	-1.85735	0.430579
CRIP3	-1.85732	0.429534
RTEL1P1	-1.85732	0.429534
AC002525.1	-1.85732	0.429534
SLC26A3	-1.84361	0.432026
LEF1-AS1	-1.84361	0.432026
AC110048.1	-1.84361	0.432026
MUCL3	-1.84359	0.431248
HNRNPA3P12	-1.84359	0.431248
KCNQ5-AS1	-1.84359	0.431248
AC009142.1	-1.84358	0.430178
AC015660.3	-1.84358	0.430178
UPK2	-1.84243	0.409172
RN7SL368P	-1.84243	0.409172
AC079174.1	-1.84243	0.409172
SNORA49	-1.84242	0.408454
OACYLP	-1.84242	0.408454
AL352979.3	-1.84242	0.408454
FAM177B	-1.8424	0.407469
SLC25A39P1	-1.8424	0.407469
AC007560.1	-1.8424	0.407469
AC087477.5	-1.8424	0.407469
MIR215	-1.84204	0.432555
TMEM246-AS1	-1.84204	0.432555
RPS26P45	-1.84204	0.432555
AC090281.1	-1.84204	0.432555
AC092127.2	-1.84204	0.432555
PGM5P3-AS1	-1.84204	0.432555
ST8SIA6-AS1	-1.84203	0.431775
AC122710.3	-1.84203	0.431775
AL359182.2	-1.84201	0.430704
AC040975.1	-1.84201	0.430704
AC023794.1	-1.84201	0.430704
AP000867.2	-1.84201	0.430704
CLCA4	-1.83787	0.623208
CRTAM	-1.83787	0.623208
CR2	-1.83787	0.623208
HOXB1	-1.83787	0.623208
OPN4	-1.83787	0.623208
APOBEC3A	-1.83787	0.623208
IL10	-1.83787	0.623208
RNF113B	-1.83787	0.623208
SKAP1	-1.83787	0.623208
SFRP2	-1.83787	0.623208
SLC17A4	-1.83787	0.623208
OCSTAMP	-1.83787	0.623208
CCR1	-1.83787	0.623208
CDH16	-1.83787	0.623208
TTC16	-1.83787	0.623208
KRT24	-1.83787	0.623208
CHRM1	-1.83787	0.623208
CYTL1	-1.83787	0.623208
OR6W1P	-1.83787	0.623208
NEUROG1	-1.83787	0.623208
ENPP7	-1.83787	0.623208
TMPRSS11A	-1.83787	0.623208
RN7SKP37	-1.83787	0.623208
LIPK	-1.83787	0.623208
TMEM273	-1.83787	0.623208
AIF1	-1.83787	0.623208
LINC00654	-1.83787	0.623208
KRT17P7	-1.83787	0.623208
RF00554	-1.83787	0.623208
SNORD72	-1.83787	0.623208
RF00560	-1.83787	0.623208
CYCSP19	-1.83787	0.623208
FOXO1B	-1.83787	0.623208
AC010168.1	-1.83787	0.623208
AC104472.1	-1.83787	0.623208
VN1R12P	-1.83787	0.623208
RNU2-52P	-1.83787	0.623208
RN7SKP33	-1.83787	0.623208
RABGAP1L-IT1	-1.83787	0.623208
KRT18P27	-1.83787	0.623208
AL118511.2	-1.83787	0.623208
AC099066.1	-1.83787	0.623208
AC013480.1	-1.83787	0.623208
AL158834.1	-1.83787	0.623208
AL157385.1	-1.83787	0.623208
AL356310.1	-1.83787	0.623208
AL136164.1	-1.83787	0.623208
GOT2P2	-1.83787	0.623208
AL137803.1	-1.83787	0.623208
AC006028.1	-1.83787	0.623208
LINC01354	-1.83787	0.623208
RPL22P23	-1.83787	0.623208
AL590664.1	-1.83787	0.623208
GAPDHP52	-1.83787	0.623208
NOP56P1	-1.83787	0.623208
SLFN14	-1.83787	0.623208
AC025038.1	-1.83787	0.623208
AC024560.1	-1.83787	0.623208
AC090617.2	-1.83787	0.623208
TIMM9P1	-1.83787	0.623208
AL954642.1	-1.83787	0.623208
CCR12P	-1.83787	0.623208
RN7SL569P	-1.83787	0.623208
RN7SL98P	-1.83787	0.623208
RN7SL538P	-1.83787	0.623208
AC010655.2	-1.83787	0.623208
RN7SL443P	-1.83787	0.623208
ALG1L15P	-1.83787	0.623208
RN7SL105P	-1.83787	0.623208
RPL12P6	-1.83787	0.623208
GMCL2	-1.83787	0.623208
APOBEC3B-AS1	-1.83787	0.623208
AC133963.2	-1.83787	0.623208
AC021678.1	-1.83787	0.623208
AC104663.1	-1.83787	0.623208
RF00601	-1.83787	0.623208
AL451137.1	-1.83787	0.623208
AP003097.2	-1.83787	0.623208
SMILR	-1.83787	0.623208
AC078962.3	-1.83787	0.623208
AP003785.1	-1.83787	0.623208
AC020612.2	-1.83787	0.623208
OLA1P3	-1.83787	0.623208
AC044802.2	-1.83787	0.623208
AL133467.1	-1.83787	0.623208
LINC02299	-1.83787	0.623208
AL133163.3	-1.83787	0.623208
AL355102.5	-1.83787	0.623208
AC025040.1	-1.83787	0.623208
MRC1	-1.83787	0.623208
AC136618.1	-1.83787	0.623208
MIR5687	-1.83787	0.623208
MIR3146	-1.83787	0.623208
MIR4663	-1.83787	0.623208
AC107993.1	-1.83787	0.623208
LINC00868	-1.83787	0.623208
AC011497.2	-1.83787	0.623208
RPL23AP88	-1.83787	0.623208
AC026786.2	-1.83787	0.623208
AC027644.3	-1.83787	0.623208
AC020658.5	-1.83787	0.623208
AL162497.1	-1.83787	0.623208
AC244258.1	-1.83787	0.623208
AL160254.1	-1.83787	0.623208
AL512625.2	-1.83496	0.0157504
DEGS2	-1.83221	0.0149861
AL137847.1	-1.82907	0.439014
AP003059.1	-1.82907	0.439014
AL590139.1	-1.82906	0.439995
LINC01767	-1.82906	0.439995
AL139317.2	-1.82906	0.439995
KCNN2	-1.82906	0.440776
ZSCAN10	-1.82906	0.440776
TRIM29	-1.82906	0.440776
AL096869.1	-1.82906	0.440776
AC138627.1	-1.82906	0.440776
MIR3127	-1.82906	0.440776
AC098848.1	-1.82906	0.440776
YES1P1	-1.82844	0.412205
RPL37P1	-1.82844	0.412205
AL353771.1	-1.82844	0.412205
HSPE1P28	-1.82844	0.412205
AC008700.1	-1.82844	0.412205
AC124303.1	-1.82844	0.412205
SFTPA1	-1.82844	0.413207
FOXR1	-1.82844	0.413207
RNU1-91P	-1.82844	0.413207
IGKV1OR2-108	-1.82844	0.413207
AL049870.2	-1.82844	0.413207
MIR4678	-1.82844	0.413207
RNF43	-1.82843	0.413937
SPACA4	-1.82843	0.413937
SMPD5	-1.82843	0.413937
BMPR1AP2	-1.82843	0.413937
AC016526.2	-1.82843	0.413937
AC079075.1	-1.82843	0.413937
MYH4	-1.82843	0.413937
AL157392.1	-1.82768	0.412463
AL357752.1	-1.82768	0.412463
LINC01780	-1.82768	0.412463
AL031005.1	-1.82768	0.412463
PPIAP51	-1.82768	0.412463
OR2AK2	-1.82768	0.413466
CD247	-1.82768	0.413466
TRIM31	-1.82768	0.413466
PRB4	-1.82768	0.413466
AC005865.1	-1.82768	0.413466
AC134050.1	-1.82768	0.413466
MIR8078	-1.82768	0.413466
AC068491.1	-1.82767	0.414196
DPY19L2P4	-1.82669	0.439812
LINC00870	-1.82669	0.439812
AC104117.5	-1.82668	0.440796
TRIM80P	-1.82667	0.441578
AC109631.1	-1.82667	0.441578
RN7SKP239	-1.82492	0.177117
ATP8B5P	-1.81425	0.221999
C17orf99	-1.81359	0.475039
FAM192BP	-1.81359	0.475039
RN7SL771P	-1.81359	0.475039
AC133555.4	-1.81359	0.475039
AL590302.2	-1.81356	0.476176
AC104073.1	-1.81356	0.444149
AL355340.1	-1.81356	0.444149
CCDC33	-1.81354	0.477003
AL590705.1	-1.81353	0.445238
AL035398.1	-1.81353	0.445238
AC097374.1	-1.81353	0.445238
AC016831.4	-1.81353	0.445238
AC239799.2	-1.81353	0.445238
AC092384.1	-1.81351	0.44603
LMLN2	-1.81351	0.44603
RAET1E	-1.81288	0.440573
AC007731.4	-1.81288	0.440573
AC002401.1	-1.81288	0.440573
AC023794.3	-1.81288	0.440573
AF131215.3	-1.81288	0.440573
AC105046.1	-1.81288	0.440573
AL356055.1	-1.81288	0.440573
CLUHP10	-1.81288	0.440573
GP5	-1.81285	0.441589
AC127002.1	-1.81285	0.441589
LINC00032	-1.81285	0.441589
CDC42P3	-1.81282	0.442391
RNF225	-1.81282	0.442391
FO393422.1	-1.81282	0.442391
AC016526.3	-1.81282	0.442391
AC099681.2	-1.81196	0.444687
METTL24	-1.81193	0.445778
LINC00384	-1.81193	0.445778
RNU7-48P	-1.81193	0.445778
AC011601.1	-1.81193	0.445778
AC124312.6	-1.81193	0.445778
RNU6-1098P	-1.81191	0.446572
CBX3P5	-1.81191	0.446572
AL357054.2	-1.81191	0.446572
AC244517.3	-1.81191	0.446572
C10orf95	-1.81063	0.224573
CLPSL1	-1.81026	0.476138
AL121601.2	-1.81026	0.476138
AC010275.1	-1.81026	0.476138
RNU1-1	-1.81023	0.477278
VN1R108P	-1.81023	0.477278
RNU6-944P	-1.8102	0.478107
AC098820.3	-1.8102	0.478107
AC019103.1	-1.8102	0.478107
AC112191.1	-1.8102	0.478107
AC104984.6	-1.8102	0.478107
AL590399.1	-1.80833	0.189751
AC003956.1	-1.80833	0.189751
MYO16	-1.80608	0.602753
MSTN	-1.80608	0.602753
CRYGC	-1.80608	0.602753
SHH	-1.80608	0.602753
MGAT2	-1.80608	0.602753
PRF1	-1.80608	0.602753
AC017079.1	-1.80608	0.602753
TMEM212	-1.80608	0.602753
LINC00846	-1.80608	0.602753
ACTBP11	-1.80608	0.602753
LINC00336	-1.80608	0.602753
RNU6-490P	-1.80608	0.602753
RNU6-1306P	-1.80608	0.602753
SNORD116-3	-1.80608	0.602753
SNORD70	-1.80608	0.602753
LINC00671	-1.80608	0.602753
AL162578.1	-1.80608	0.602753
RNU6-1025P	-1.80608	0.602753
UBE2V1P13	-1.80608	0.602753
AL162457.2	-1.80608	0.602753
LINC02097	-1.80608	0.602753
AL031123.1	-1.80608	0.602753
CENPCP1	-1.80608	0.602753
AL672291.1	-1.80608	0.602753
CERS6-AS1	-1.80608	0.602753
SEPT2P1	-1.80608	0.602753
ROCR	-1.80608	0.602753
AC099344.1	-1.80608	0.602753
LINC00867	-1.80608	0.602753
AC009501.1	-1.80608	0.602753
AL592494.2	-1.80608	0.602753
CICP5	-1.80608	0.602753
NECAP1P2	-1.80608	0.602753
AC114814.3	-1.80608	0.602753
AC114755.5	-1.80608	0.602753
AL162425.1	-1.80608	0.602753
AC244035.2	-1.80608	0.602753
NDUFA9P1	-1.80608	0.602753
AL512288.2	-1.80608	0.602753
AC018475.1	-1.80608	0.602753
AC108751.4	-1.80608	0.602753
ENO1P3	-1.80608	0.602753
AC108471.1	-1.80608	0.602753
LINC00536	-1.80608	0.602753
AC091173.1	-1.80608	0.602753
LINC01603	-1.80608	0.602753
AC104117.3	-1.80608	0.602753
AC008708.2	-1.80608	0.602753
MRPL9P1	-1.80608	0.602753
AC010247.1	-1.80608	0.602753
AP000797.3	-1.80608	0.602753
AC125612.1	-1.80608	0.602753
AL162311.1	-1.80608	0.602753
AC107016.1	-1.80608	0.602753
AC090115.1	-1.80608	0.602753
AC026401.1	-1.80608	0.602753
AC026111.1	-1.80608	0.602753
CXADRP2	-1.80608	0.602753
AC100835.1	-1.80608	0.602753
AP005210.1	-1.80608	0.602753
AC018521.3	-1.80608	0.602753
MAGEA10-MAGEA5	-1.80608	0.602753
MIR3126	-1.80608	0.602753
MIR5695	-1.80608	0.602753
MRPL37P1	-1.80608	0.602753
AC020911.2	-1.80608	0.602753
IFNL3P1	-1.80608	0.602753
AL451085.1	-1.80608	0.602753
MKI67P1	-1.80608	0.602753
SPCS2P2	-1.80608	0.602753
CICP23	-1.80608	0.602753
AC239600.1	-1.80608	0.602753
AL353135.1	-1.80608	0.602753
AC245008.1	-1.80608	0.602753
MIR7845	-1.80608	0.602753
AL445437.1	-1.80608	0.602753
AC004947.2	-1.80608	0.602753
AL590434.1	-1.80608	0.602753
ADCYAP1R1	-1.80443	0.603273
HPN	-1.80443	0.603273
ACY3	-1.80443	0.603273
OR10J6P	-1.80443	0.603273
JAML	-1.80443	0.603273
CRYBA2	-1.80443	0.603273
C20orf197	-1.80443	0.603273
OR9A2	-1.80443	0.603273
TP53TG3	-1.80443	0.603273
CYYR1-AS1	-1.80443	0.603273
RNU6-858P	-1.80443	0.603273
HSD3BP4	-1.80443	0.603273
MIR601	-1.80443	0.603273
CBX1P4	-1.80443	0.603273
NIP7P3	-1.80443	0.603273
MBL3P	-1.80443	0.603273
RNU6-1267P	-1.80443	0.603273
AC008073.1	-1.80443	0.603273
AL590714.1	-1.80443	0.603273
AL445645.1	-1.80443	0.603273
AL513303.1	-1.80443	0.603273
SDHDP2	-1.80443	0.603273
CCDC148-AS1	-1.80443	0.603273
AL139156.2	-1.80443	0.603273
AL034347.1	-1.80443	0.603273
UBTFL6	-1.80443	0.603273
GK3P	-1.80443	0.603273
AC023481.1	-1.80443	0.603273
IMPDH1P10	-1.80443	0.603273
FTH1P1	-1.80443	0.603273
MROH3P	-1.80443	0.603273
AC004012.1	-1.80443	0.603273
SYNE1-AS1	-1.80443	0.603273
WDR82P1	-1.80443	0.603273
AC073842.1	-1.80443	0.603273
AL390026.1	-1.80443	0.603273
AL158801.1	-1.80443	0.603273
LINC02004	-1.80443	0.603273
UOX	-1.80443	0.603273
AC010301.1	-1.80443	0.603273
EEF1A1P25	-1.80443	0.603273
RPL12P35	-1.80443	0.603273
AC009060.1	-1.80443	0.603273
AC098859.1	-1.80443	0.603273
SCARNA23	-1.80443	0.603273
RNU7-77P	-1.80443	0.603273
AC008378.1	-1.80443	0.603273
AC021733.1	-1.80443	0.603273
C8orf49	-1.80443	0.603273
AP000812.2	-1.80443	0.603273
LINC02457	-1.80443	0.603273
LINC02206	-1.80443	0.603273
AC090907.2	-1.80443	0.603273
AP001527.1	-1.80443	0.603273
AC027279.2	-1.80443	0.603273
AC036164.1	-1.80443	0.603273
RN7SL455P	-1.80443	0.603273
MIR4701	-1.80443	0.603273
AP000902.1	-1.80443	0.603273
AC006130.1	-1.80443	0.603273
AC090409.2	-1.80443	0.603273
AC011477.4	-1.80443	0.603273
AC011921.3	-1.80443	0.603273
AC006058.2	-1.80443	0.603273
LINC02550	-1.80443	0.603273
U47924.1	-1.80443	0.603273
AL157904.1	-1.80443	0.603273
AC005021.1	-1.80443	0.603273
MIR6069	-1.80443	0.603273
AL157813.1	-1.80443	0.603273
AL359075.1	-1.80443	0.603273
AC078880.5	-1.80443	0.603273
AL391987.6	-1.80443	0.603273
AL021918.2	-1.80443	0.603273
AC104964.4	-1.80443	0.603273
AL137789.2	-1.80443	0.603273
AC012360.2	-1.80426	0.21214
AC138819.1	-1.79924	0.200849
AC027601.2	-1.79307	0.234114
SNORA77	-1.78931	0.33
AL157702.2	-1.78671	0.103671
ELL3	-1.78391	0.223157
LINC00211	-1.78307	0.241594
FMO3	-1.77442	0.64205
DUSP13	-1.77442	0.64205
RRN3P2	-1.77442	0.64205
MYL2	-1.77442	0.64205
RHAG	-1.77442	0.64205
CPXM2	-1.77442	0.64205
CSRP3	-1.77442	0.64205
BTBD16	-1.77442	0.64205
MMRN1	-1.77442	0.64205
TRIM50	-1.77442	0.64205
RIPPLY1	-1.77442	0.64205
CLEC18C	-1.77442	0.64205
STPG2	-1.77442	0.64205
IL3	-1.77442	0.64205
TERB2	-1.77442	0.64205
TEKT1	-1.77442	0.64205
HJV	-1.77442	0.64205
LINC01620	-1.77442	0.64205
MAB21L4	-1.77442	0.64205
CD164L2	-1.77442	0.64205
TSGA10IP	-1.77442	0.64205
TRIM72	-1.77442	0.64205
C6orf223	-1.77442	0.64205
FAM181B	-1.77442	0.64205
DTX2P1	-1.77442	0.64205
COX8C	-1.77442	0.64205
OR2B7P	-1.77442	0.64205
TMEM72	-1.77442	0.64205
ESRRG	-1.77442	0.64205
HSH2D	-1.77442	0.64205
AC090286.1	-1.77442	0.64205
RNU6-666P	-1.77442	0.64205
RNA5SP507	-1.77442	0.64205
AC020741.1	-1.77442	0.64205
XKR4	-1.77442	0.64205
MIR152	-1.77442	0.64205
RF00072	-1.77442	0.64205
YWHAZP5	-1.77442	0.64205
RPSAP46	-1.77442	0.64205
IQCB2P	-1.77442	0.64205
NDUFAB1P1	-1.77442	0.64205
RN7SKP119	-1.77442	0.64205
RN7SKP268	-1.77442	0.64205
AC019070.1	-1.77442	0.64205
AL359092.1	-1.77442	0.64205
RPS27AP6	-1.77442	0.64205
AL365194.1	-1.77442	0.64205
AC078962.1	-1.77442	0.64205
MTOR-AS1	-1.77442	0.64205
RPS27P16	-1.77442	0.64205
AC074375.1	-1.77442	0.64205
AL158827.1	-1.77442	0.64205
AL355300.1	-1.77442	0.64205
RAPGEF4-AS1	-1.77442	0.64205
AL137025.1	-1.77442	0.64205
AC245100.3	-1.77442	0.64205
ATP5MC1P1	-1.77442	0.64205
LINC01149	-1.77442	0.64205
SNX18P8	-1.77442	0.64205
AP000233.2	-1.77442	0.64205
AL049820.1	-1.77442	0.64205
LINC01762	-1.77442	0.64205
AL353705.2	-1.77442	0.64205
SYNJ2-IT1	-1.77442	0.64205
AL121900.1	-1.77442	0.64205
AC007161.1	-1.77442	0.64205
LINC00412	-1.77442	0.64205
AL513331.1	-1.77442	0.64205
ANKRD34C	-1.77442	0.64205
Z99127.2	-1.77442	0.64205
LINC01072	-1.77442	0.64205
AC019197.1	-1.77442	0.64205
LINC01563	-1.77442	0.64205
AC105393.2	-1.77442	0.64205
AC104850.1	-1.77442	0.64205
RNA5SP246	-1.77442	0.64205
AC026316.2	-1.77442	0.64205
AC092919.1	-1.77442	0.64205
RN7SL209P	-1.77442	0.64205
AC022215.1	-1.77442	0.64205
AC008620.1	-1.77442	0.64205
RPL32P26	-1.77442	0.64205
AC007215.1	-1.77442	0.64205
RPS3AP43	-1.77442	0.64205
FAM86LP	-1.77442	0.64205
AC091965.1	-1.77442	0.64205
AC026726.1	-1.77442	0.64205
AC110753.1	-1.77442	0.64205
IGKV2D-40	-1.77442	0.64205
AC093281.2	-1.77442	0.64205
RNU6-615P	-1.77442	0.64205
AC107909.2	-1.77442	0.64205
AC025442.1	-1.77442	0.64205
AC107373.1	-1.77442	0.64205
AP002981.1	-1.77442	0.64205
AC009686.1	-1.77442	0.64205
AC008641.1	-1.77442	0.64205
AP003306.2	-1.77442	0.64205
AC008750.2	-1.77442	0.64205
AP000943.2	-1.77442	0.64205
AL357673.1	-1.77442	0.64205
AC025423.3	-1.77442	0.64205
AC112229.3	-1.77442	0.64205
AC008147.3	-1.77442	0.64205
AC012414.1	-1.77442	0.64205
PPIAP6	-1.77442	0.64205
AL117187.1	-1.77442	0.64205
Z97653.1	-1.77442	0.64205
LINC02137	-1.77442	0.64205
LINC01960	-1.77442	0.64205
AC122134.1	-1.77442	0.64205
AC135048.1	-1.77442	0.64205
AC092718.6	-1.77442	0.64205
GFY	-1.77442	0.64205
AJ003147.1	-1.77442	0.64205
MIR3973	-1.77442	0.64205
MIR548AR	-1.77442	0.64205
L3MBTL4-AS1	-1.77442	0.64205
PRR13P4	-1.77442	0.64205
MIR4262	-1.77442	0.64205
MIR548AK	-1.77442	0.64205
AP005242.2	-1.77442	0.64205
AC011511.5	-1.77442	0.64205
AC008395.1	-1.77442	0.64205
LYPLA2P2	-1.77442	0.64205
AC007728.3	-1.77442	0.64205
AC093424.1	-1.77442	0.64205
AC136443.5	-1.77442	0.64205
AF287957.1	-1.77442	0.64205
AC112250.2	-1.77442	0.64205
AL671710.1	-1.77442	0.64205
C8orf89	-1.77442	0.64205
AC138035.3	-1.77442	0.64205
AL360181.4	-1.77442	0.64205
PICSAR	-1.77442	0.64205
MIR6880	-1.77442	0.64205
RF02275	-1.77442	0.64205
AC015920.1	-1.77442	0.64205
AC007546.2	-1.77442	0.64205
AC092135.2	-1.77442	0.64205
AL590483.3	-1.77442	0.64205
AL691477.1	-1.77442	0.64205
AC006435.5	-1.77442	0.64205
AC108215.1	-1.77442	0.64205
OOSP3	-1.77442	0.64205
AC022023.1	-1.77442	0.64205
AC119428.3	-1.77442	0.64205
LTF	-1.7734	0.61302
LY75	-1.7734	0.61302
ASPA	-1.7734	0.61302
PACRG	-1.7734	0.61302
SCN3A	-1.7734	0.61302
C12orf50	-1.7734	0.61302
SPAG11A	-1.7734	0.61302
RTL3	-1.7734	0.61302
EPGN	-1.7734	0.61302
RGS6	-1.7734	0.61302
SLC2A7	-1.7734	0.61302
LINC01565	-1.7734	0.61302
RNA5SP393	-1.7734	0.61302
RNVU1-6	-1.7734	0.61302
AL157414.1	-1.7734	0.61302
SNORD116-15	-1.7734	0.61302
EIF1P7	-1.7734	0.61302
NPIPA8	-1.7734	0.61302
CFL1P6	-1.7734	0.61302
AC006971.1	-1.7734	0.61302
RNU6-892P	-1.7734	0.61302
AC027612.1	-1.7734	0.61302
AC110602.1	-1.7734	0.61302
AP000936.1	-1.7734	0.61302
WARS2-IT1	-1.7734	0.61302
AC010884.1	-1.7734	0.61302
AC107079.1	-1.7734	0.61302
VPS26BP1	-1.7734	0.61302
PHF2P2	-1.7734	0.61302
AL442071.1	-1.7734	0.61302
MYL6P1	-1.7734	0.61302
AC105446.1	-1.7734	0.61302
AL022238.1	-1.7734	0.61302
HMGN2P21	-1.7734	0.61302
AL591719.1	-1.7734	0.61302
AC092168.1	-1.7734	0.61302
AL353689.1	-1.7734	0.61302
HNRNPA1P53	-1.7734	0.61302
AL451074.4	-1.7734	0.61302
AL158207.2	-1.7734	0.61302
KRT8P10	-1.7734	0.61302
RPL3P5	-1.7734	0.61302
VPS13A-AS1	-1.7734	0.61302
KRT18P62	-1.7734	0.61302
GAPDHP14	-1.7734	0.61302
AL354794.2	-1.7734	0.61302
C4orf51	-1.7734	0.61302
RSL24D1P8	-1.7734	0.61302
AC010980.1	-1.7734	0.61302
B4GALT4-AS1	-1.7734	0.61302
AC091564.1	-1.7734	0.61302
AC017015.2	-1.7734	0.61302
RN7SL233P	-1.7734	0.61302
AC106772.2	-1.7734	0.61302
GTF2IP9	-1.7734	0.61302
RNU4-29P	-1.7734	0.61302
RNU6-1206P	-1.7734	0.61302
RNU7-28P	-1.7734	0.61302
RNU6-703P	-1.7734	0.61302
AC104393.1	-1.7734	0.61302
LINC01485	-1.7734	0.61302
TESC-AS1	-1.7734	0.61302
AC005225.1	-1.7734	0.61302
LINC01491	-1.7734	0.61302
AC022898.1	-1.7734	0.61302
AC007494.2	-1.7734	0.61302
AP006565.1	-1.7734	0.61302
AC008687.3	-1.7734	0.61302
AC012640.3	-1.7734	0.61302
LINC01396	-1.7734	0.61302
AC123788.2	-1.7734	0.61302
LINC02371	-1.7734	0.61302
BX640515.1	-1.7734	0.61302
AC139769.3	-1.7734	0.61302
AL591926.6	-1.7734	0.61302
AC099506.2	-1.7734	0.61302
LINC00602	-1.7734	0.61302
MIR3975	-1.7734	0.61302
AC027329.1	-1.7734	0.61302
AL136221.1	-1.77263	0.105535
SEC14L5	-1.77258	0.0572529
SUMO4	-1.77198	0.325663
TNMD	-1.77092	0.643081
MPPED2	-1.77092	0.643081
IL5RA	-1.77092	0.643081
PTPN5	-1.77092	0.643081
LRRC31	-1.77092	0.643081
DDC	-1.77092	0.643081
JCHAIN	-1.77092	0.643081
FAM83F	-1.77092	0.643081
NTS	-1.77092	0.643081
AMHR2	-1.77092	0.643081
DGKB	-1.77092	0.643081
CYP2C9	-1.77092	0.643081
LANCL3	-1.77092	0.643081
TMPRSS3	-1.77092	0.643081
C1orf87	-1.77092	0.643081
PLSCR2	-1.77092	0.643081
ETNPPL	-1.77092	0.643081
ADAM29	-1.77092	0.643081
OR4D5	-1.77092	0.643081
CCR9	-1.77092	0.643081
TLR10	-1.77092	0.643081
TEX36	-1.77092	0.643081
NRXN1	-1.77092	0.643081
LINC00482	-1.77092	0.643081
SERPINB13	-1.77092	0.643
MIR365A	-1.77092	0.643081
RNU6-1273P	-1.77092	0.643081
RNU4-1	-1.77092	0.643081
RF00284	-1.77092	0.643081
RNU6-670P	-1.77092	0.643081
RNU5E-4P	-1.77092	0.643081
SNORD113-9	-1.77092	0.643081
RN7SKP69	-1.77092	0.643081
AC004988.1	-1.77092	0.643081
LINC00272	-1.77092	0.643081
BMP2KL	-1.77092	0.643081
C9orf170	-1.77092	0.643081
GMNC	-1.77092	0.643081
MIR193A	-1.77092	0.643081
TRGV1	-1.77092	0.643081
IGHG3	-1.77092	0.643081
RNA5SP256	-1.77092	0.643081
CEACAM16	-1.77092	0.643081
LCNL1	-1.77092	0.643081
RPS5P3	-1.77092	0.643081
OR2W2P	-1.77092	0.643081
AC073316.1	-1.77092	0.643081
KRT18P22	-1.77092	0.643081
ZNF402P	-1.77092	0.643081
MIR1305	-1.77092	0.643081
SNORA11C	-1.77092	0.643081
RN7SKP38	-1.77092	0.643081
AL592045.1	-1.77092	0.643081
AC107072.1	-1.77092	0.643081
RPL7P7	-1.77092	0.643081
E2F6P2	-1.77092	0.643081
MUC20P1	-1.77092	0.643081
AC019330.1	-1.77092	0.643081
AC104332.1	-1.77092	0.643081
MTND1P34	-1.77092	0.643081
HMGB3P20	-1.77092	0.643081
RPL23AP76	-1.77092	0.643081
RPL12P10	-1.77092	0.643081
AL357552.1	-1.77092	0.643081
THRB-AS1	-1.77092	0.643081
RPS29P14	-1.77092	0.643081
AC006947.1	-1.77092	0.643081
AC243428.1	-1.77092	0.643081
KRT16P5	-1.77092	0.643081
AL589987.1	-1.77092	0.643081
RPS29P23	-1.77092	0.643081
AC079922.1	-1.77092	0.643081
AC067945.3	-1.77092	0.643081
PHKA1-AS1	-1.77092	0.643081
LDHBP1	-1.77092	0.643081
AC006042.2	-1.77092	0.643081
AL117336.1	-1.77092	0.643081
DDX39BP1	-1.77092	0.643081
TPRG1-AS1	-1.77092	0.643081
AC016683.1	-1.77092	0.643081
AC003988.1	-1.77092	0.643081
AC017007.2	-1.77092	0.643081
AL157407.1	-1.77092	0.643081
VDAC1P11	-1.77092	0.643081
RNU7-19P	-1.77092	0.643081
RNU7-125P	-1.77092	0.643081
OR1J4	-1.77092	0.643081
AC114982.1	-1.77092	0.643081
RN7SL472P	-1.77092	0.643081
AC012100.1	-1.77092	0.643081
AL160408.4	-1.77092	0.643081
MARK2P6	-1.77092	0.643081
AC107032.1	-1.77092	0.643081
RPL5P33	-1.77092	0.643081
ALDH1L1-AS2	-1.77092	0.643081
P4HA3-AS1	-1.77092	0.643081
AP000977.1	-1.77092	0.643081
AC084024.2	-1.77092	0.643081
AC011406.1	-1.77092	0.643081
AC078850.2	-1.77092	0.643081
AL645949.2	-1.77092	0.643081
TRAJ60	-1.77092	0.643081
HSD3BP3	-1.77092	0.643081
AC121154.1	-1.77092	0.643081
AC025183.2	-1.77092	0.643081
STK19B	-1.77092	0.643081
AC091849.2	-1.77092	0.643081
RF00602	-1.77092	0.643081
RNU6-229P	-1.77092	0.643081
AC013549.3	-1.77092	0.643081
AP003969.1	-1.77092	0.643081
TAS2R30	-1.77092	0.643081
NANOGNBP2	-1.77092	0.643081
AC090023.2	-1.77092	0.643081
AP002518.2	-1.77092	0.643081
FOXG1-AS1	-1.77092	0.643081
LINC02385	-1.77092	0.643081
HNRNPA1P50	-1.77092	0.643081
AC089998.1	-1.77092	0.643081
LINC01481	-1.77092	0.643081
AC084824.2	-1.77092	0.643081
AL133485.1	-1.77092	0.643081
CAP2P1	-1.77092	0.643081
AL162632.3	-1.77092	0.643081
AC005307.1	-1.77092	0.643081
AC140912.1	-1.77092	0.643081
LINC00621	-1.77092	0.643081
MRPS21P9	-1.77092	0.643081
MTCYBP33	-1.77092	0.643081
LINC02003	-1.77092	0.643081
MIR4513	-1.77092	0.643081
AC036222.1	-1.77092	0.643081
MIR5194	-1.77092	0.643081
AP001269.2	-1.77092	0.643081
SEC24AP1	-1.77092	0.643081
AP005137.1	-1.77092	0.643081
MIR497HG	-1.77092	0.643081
AC026202.3	-1.77092	0.643081
AC011462.3	-1.77092	0.643081
AC008655.2	-1.77092	0.643081
AC093677.2	-1.77092	0.643081
BNIP3P9	-1.77092	0.643081
HCG17	-1.77092	0.643081
PPIAP52	-1.77092	0.643081
RPAP2P1	-1.77092	0.643081
AP000753.3	-1.77092	0.643081
AL035417.2	-1.77092	0.643081
HSPE1P14	-1.77092	0.643081
ARF4-AS1	-1.77092	0.643081
AL050343.2	-1.77092	0.643081
BX323046.1	-1.77092	0.643081
AC009237.15	-1.77092	0.643081
AC113385.2	-1.77092	0.643081
GJA9-MYCBP	-1.77092	0.643081
AC026469.1	-1.77092	0.643081
AC124319.3	-1.77092	0.643081
RF02141	-1.77092	0.643081
OR10A6	-1.77092	0.643081
AC006994.2	-1.77092	0.643081
AC120338.1	-1.77092	0.643081
AC068787.1	-1.77092	0.643081
AL450226.2	-1.77092	0.643081
AC009084.2	-1.77092	0.643081
AC092159.4	-1.77092	0.643081
AC010531.8	-1.77092	0.643081
KCNIP4-IT1	-1.77092	0.643081
AC091769.2	-1.77092	0.643081
AC005394.2	-1.77092	0.643081
MIR1910	-1.77092	0.643081
MIR6874	-1.77092	0.643081
AL512380.2	-1.77092	0.643081
MIR4531	-1.77092	0.643081
AL158064.1	-1.77092	0.643081
OOSP1	-1.77092	0.643081
AC021683.5	-1.77092	0.643081
AC026624.1	-1.77092	0.643081
AC080129.2	-1.76993	0.332132
FTLP3	-1.76917	0.334533
SOX3	-1.7689	0.31074
NUDT7	-1.76866	0.0323599
AC073073.1	-1.76599	0.17366
LINC01771	-1.76315	0.0584672
PSG1	-1.76195	0.160847
ZMAT4	-1.76132	0.311104
APOBEC3H	-1.75867	0.155337
AC012409.4	-1.75792	0.334374
PSG8-AS1	-1.75706	0.313092
NCAN	-1.75663	0.313235
SLC39A4	-1.75615	0.337121
AC010186.1	-1.7554	0.333559
HMGA1P4	-1.75452	0.333862
AC092127.1	-1.75281	0.309378
DEFB109F	-1.75273	0.341388
SNORA9B	-1.75269	0.0817095
AC073072.1	-1.75223	0.316331
AP000553.7	-1.75019	0.0281445
RNA5SP78	-1.74919	0.181922
EIF3EP1	-1.74842	0.00282391
AL662797.1	-1.74797	0.33648
AP001330.1	-1.74741	0.361145
CYP26C1	-1.7471	0.364726
PET117	-1.74427	0.31902
CR786580.1	-1.74416	0.353016
AC009630.1	-1.74406	0.186777
AC005332.7	-1.74392	0.327679
FDX1P1	-1.74267	0.363437
HK3	-1.74086	0.31181
AL355432.1	-1.74079	0.174116
AC005759.1	-1.74069	0.184814
RANP3	-1.74044	0.311954
SNORD91A	-1.74003	0.315474
AC094019.1	-1.73358	0.0480475
POU4F1	-1.73296	0.169208
AC106779.1	-1.73191	0.313666
LINC02009	-1.73191	0.313666
AC023590.1	-1.72939	0.167645
RPS12P27	-1.72687	0.368899
AC010327.2	-1.72565	0.335403
AC007405.1	-1.72494	0.36243
AL133444.1	-1.72425	0.130657
AC105052.2	-1.72361	0.323213
MIR4435-2	-1.72274	0.323509
AL121820.1	-1.71514	0.123033
AC023906.5	-1.71485	0.120575
AC097059.2	-1.71474	0.0422495
CDH18	-1.71448	0.0430037
TMC3	-1.70745	0.029716
GALNT5	-1.69847	0.243912
KRT12	-1.69608	0.263883
BCAN	-1.69441	0.0185425
GTF2IP5	-1.69393	0.133539
MIR6812	-1.68542	0.271844
ZNF781	-1.6841	0.106823
ATP1B1P1	-1.68398	0.243566
TUBB8P12	-1.6835	0.278055
RNU6-316P	-1.68316	0.256812
BOK-AS1	-1.67831	0.243203
FLJ30679	-1.67711	0.243588
LINC02560	-1.67618	0.261354
RUBCNL	-1.67474	0.103715
ATP6V1G3	-1.67278	0.247462
AC082651.1	-1.67251	0.238082
DDX39B-AS1	-1.67223	0.234252
HNRNPA1P41	-1.66026	0.28705
AL590999.1	-1.65755	0.039906
BCKDHA	-1.65668	0.254545
ASCL5	-1.65309	0.083026
TBC1D3B	-1.65216	0.29564
FBXL22	-1.65167	0.0321502
CGAS	-1.64962	0.184458
LINC01063	-1.64774	0.214645
SOX30	-1.64714	0.222774
PACSIN1	-1.6455	0.073413
PCDH17	-1.64367	0.0348035
LINC01589	-1.63904	0.186793
AC068896.1	-1.63637	0.185269
LINC02421	-1.63192	0.189329
AC002128.2	-1.6313	0.167072
SLC7A14	-1.62695	0.0718374
ANO9	-1.62438	0.0538749
AC023632.2	-1.623	0.175415
EVI2A	-1.62127	0.0407897
RAB40AL	-1.6183	0.145419
CYP4Z1	-1.61743	0.224564
PCDHA1	-1.61725	0.127446
AC139426.3	-1.61594	0.190882
GAL3ST1	-1.61036	0.167531
GADL1	-1.61001	0.186572
RNF103-CHMP3	-1.6047	0.245055
ELANE	-1.60363	0.132674
RNF175	-1.5991	0.0969853
AP000880.1	-1.59672	0.101578
AXDND1	-1.59548	0.102621
ST3GAL6-AS1	-1.59416	0.0306504
AC010735.2	-1.59119	0.103935
AC008897.3	-1.58663	0.123747
AC004765.1	-1.58206	0.0970642
RPS3P2	-1.58079	0.0625135
CSNK1G2P1	-1.57691	0.439506
AC010240.3	-1.56628	0.428992
PRELP	-1.5656	0.0716367
DDX11L16	-1.56463	0.409306
AL031770.1	-1.56463	0.409306
AC231981.1	-1.56273	0.0671818
HTR6	-1.55959	0.01587
PDX1	-1.55778	0.277444
AC010332.1	-1.55588	0.430799
AC060814.3	-1.55459	0.406281
BLNK	-1.55056	0.311409
LINC01122	-1.55023	0.311531
AL513175.1	-1.54983	0.419155
AC009716.2	-1.54525	0.409735
GPR62	-1.5451	0.321903
AC120498.1	-1.54499	0.433878
AC109809.1	-1.54499	0.433878
AC105393.1	-1.54437	0.405349
AC020910.3	-1.54423	0.41011
AC006480.1	-1.54418	0.334852
COL21A1	-1.54344	0.303814
TSPAN8	-1.54339	0.308943
AC026951.1	-1.54322	0.391583
AC069236.1	-1.54273	0.391764
AC009303.2	-1.54063	0.414929
RPLP0P2	-1.54044	0.166116
HERC2P7	-1.53997	0.188267
MRPL35P2	-1.53961	0.397657
RAB33A	-1.53771	0.00269414
AL590369.1	-1.53721	0.240683
OLAH	-1.53712	0.301944
AC011239.1	-1.53653	0.226481
AC090517.5	-1.53653	0.226481
PKMP3	-1.53629	0.419728
AL136366.1	-1.53629	0.419728
AC012170.3	-1.53587	0.44778
MIR320E	-1.53585	0.200569
NOD2	-1.53579	0.418541
AC007619.1	-1.53551	0.310013
DDX11L10	-1.53504	0.244903
AL590006.1	-1.53474	0.420299
AL354733.3	-1.5343	0.178852
VWA2	-1.53418	0.394942
MCCD1P2	-1.53418	0.394942
AC104472.2	-1.53401	0.297188
AC103796.1	-1.53364	0.436114
AL023803.1	-1.53348	0.390734
PDXDC2P	-1.53319	0.395307
TACR1	-1.53308	0.147322
AC008608.2	-1.53248	0.239191
IL20RA	-1.53204	0.23
AL583722.4	-1.531	0.304178
U73169.1	-1.53071	0.180711
AC133963.1	-1.53061	0.309222
DENND1C	-1.53037	0.0965007
AC147651.1	-1.52965	0.253528
AC005264.1	-1.52918	0.241365
LCA10	-1.52823	0.147454
AL136531.3	-1.52812	0.304977
GIMAP2	-1.52763	0.0705766
MIR1285-1	-1.52747	0.264155
RNU6-323P	-1.52717	0.443435
AC104806.2	-1.52653	0.176093
UBBP4	-1.52549	0.441065
AC009802.1	-1.52528	0.177437
AC068620.3	-1.5244	0.156435
AL161785.1	-1.52399	0.445453
TRGV7	-1.52396	0.254658
AC091925.1	-1.5237	0.415017
C3AR1	-1.52242	0.22834
BIRC6-AS2	-1.52191	0.290397
AL445231.1	-1.52104	0.232261
AL136304.1	-1.52089	0.224911
HCAR2	-1.52084	0.393739
AL356489.1	-1.52084	0.393739
AC100803.1	-1.52053	0.240185
GPRIN2	-1.52034	0.340104
AC090260.1	-1.52033	0.398376
AC108134.2	-1.51886	0.323011
AC079610.1	-1.51568	0.308
MIR3942	-1.51563	0.452299
GRAP2	-1.51548	0.241141
RN7SL851P	-1.5148	0.418344
LRRC3-DT	-1.51444	0.266138
BX664727.3	-1.51436	0.275977
CDH5	-1.51378	0.0992828
AC017002.6	-1.51371	0.425363
CABCOCO1	-1.51293	0.453285
AP000280.1	-1.51293	0.453285
ODF3L1	-1.51206	0.40787
[truncated: 30,281 more rows]

## Sheet: Activin A 24h
gene_name	log2FoldChange	pvalue
FP671120.1	-5.34779	0.016202
IL19	-4.81446	0.003891
BFSP2-AS1	-4.51794	0.007395
AL139132.1	-4.51543	0.007899
C2orf91	-4.51499	0.007453
AL136982.3	-4.29231	0.017627
LMO7-AS1	-4.29096	0.014624
AL162171.2	-4.27694	0.018274
AL359962.1	-4.15923	0.023631
AC010624.3	-4.15083	0.022133
AL645924.1	-4.1477	0.029357
FFAR4	-4.14635	0.021386
AL022323.1	-4.14572	0.022031
MIR544B	-4.14121	0.024613
AC139718.2	-4.12385	0.007521
RCSD1	-3.99344	0.034788
DPEP1	-3.98918	0.032553
FGL2	-3.98553	0.03586
AOAH	-3.98075	0.048455
KCNU1	-3.96475	0.042873
SPINK13	-3.9485	0.299593
AC032011.1	-3.84134	0.063656
AC112482.1	-3.8295	0.046787
AC005730.2	-3.8295	0.046787
HSP90AB2P	-3.82475	0.048247
AP000357.2	-3.82395	0.047318
AC097637.2	-3.82317	0.0652
WTAPP1	-3.81429	0.051534
VNN2	-3.81231	0.067189
AC034102.3	-3.81231	0.067189
AC008764.10	-3.81231	0.067189
AC104170.1	-3.80776	0.053818
RNA5SP440	-3.80305	0.067704
AC013474.1	-3.80286	0.054338
SLC3A1	-3.80128	0.070822
AP006621.4	-3.67699	0.028173
VWA2	-3.66204	0.09016
AC006028.1	-3.66204	0.09016
AC006566.1	-3.66204	0.09016
AC009303.1	-3.65486	0.076558
ST8SIA4	-3.65074	0.089852
AC004528.1	-3.64284	0.073559
GIPC2	-3.63955	0.099297
AC012456.2	-3.63828	0.074178
AL023581.2	-3.63731	0.070302
BX284668.6	-3.63281	0.079602
AADACL4	-3.63187	0.071019
MIR1302-3	-3.63097	0.073927
AC073878.1	-3.6271	0.101323
AL121936.1	-3.6255	0.07186
RPL12P20	-3.62435	0.093979
AC125616.1	-3.61996	0.075431
AF038458.2	-3.61901	0.0768
AC097460.3	-3.61381	0.095675
AL158840.1	-3.60671	0.083308
AL137803.1	-3.60025	0.100017
AC026464.5	-3.60025	0.100017
IGHD	-3.59903	0.105992
RNA5SP364	-3.59903	0.105992
HDHD5-AS1	-3.46078	0.038436
FGF20	-3.45356	0.038865
AC100800.1	-3.43701	0.039352
GAS2L2	-3.43108	0.128602
SNORD116-13	-3.42943	0.111206
MIR6806	-3.42943	0.111206
Z99289.1	-3.42295	0.107647
ENPP6	-3.42209	0.049086
AC007952.6	-3.41806	0.138549
AC023157.2	-3.41661	0.10877
SNORA70G	-3.41555	0.10895
LINC02390	-3.41555	0.10895
AL583810.1	-3.41555	0.10895
MTND4P9	-3.41147	0.170797
RN7SKP17	-3.41025	0.114698
AC008734.1	-3.41025	0.114698
SLC6A11	-3.40917	0.106706
CD53	-3.40917	0.106706
CHODL	-3.40917	0.106706
SERPINB2	-3.40917	0.106706
AC010203.2	-3.40917	0.106706
RNU7-140P	-3.40813	0.133156
ECEL1P1	-3.40746	0.012096
MIR548I1	-3.40362	0.141494
PDK4	-3.40278	0.111243
BARX1-DT	-3.40278	0.111243
AC129507.3	-3.40278	0.111243
AC010247.2	-3.40172	0.111427
AC008537.4	-3.40172	0.111427
SELENBP1	-3.39529	0.112597
MIR4767	-3.3937	0.137576
RNASE7	-3.37892	0.146611
KRT23	-3.37209	0.148059
FDPSP1	-3.37209	0.148059
FOXP2	-3.3404	0.053192
FAM201B	-3.33284	0.049873
C2orf78	-3.33284	0.049889
FGF7P1	-3.3222	0.049864
NRROS	-3.30323	0.06877
SNORD117	-3.28377	0.015246
LINC01906	-3.19329	0.070822
PPIAP51	-3.18902	0.222741
AC007014.2	-3.18902	0.222741
CCIN	-3.18083	0.067459
SFTPA2	-3.17985	0.190011
LAD1	-3.17954	0.071264
APOBEC3H	-3.17188	0.186507
AC008750.1	-3.17188	0.186507
AL137798.2	-3.17188	0.186507
MIR103A2	-3.16407	0.188432
AC015813.3	-3.16407	0.188432
CPA2	-3.16377	0.074604
SULT1C2	-3.15629	0.195837
RNU1-63P	-3.15459	0.162374
AC141930.1	-3.15459	0.162374
AC137695.2	-3.15364	0.190997
AF287957.1	-3.15364	0.190997
AC137723.2	-3.15364	0.190997
AC008703.1	-3.15364	0.190997
RF00016	-3.14843	0.233445
AP001330.1	-3.14843	0.233445
EIF4EBP1P1	-3.14843	0.233445
BCO1	-3.147	0.167883
CPB1	-3.147	0.167883
LRRTM4	-3.147	0.167883
HJV	-3.14572	0.164412
RNU6-678P	-3.14572	0.164412
AC009563.1	-3.14572	0.164412
TDGF1P7	-3.14572	0.164412
SH2D1B	-3.13906	0.200153
AC026979.1	-3.13906	0.200153
TNNT2	-3.13853	0.023006
AC016716.1	-3.13807	0.166195
RPL21P32	-3.13807	0.166195
NXF3	-3.13649	0.195295
AC008277.1	-3.13649	0.195295
AC116345.1	-3.13649	0.195295
AC087477.5	-3.13649	0.195295
MTAPP1	-3.12981	0.197003
AC008742.1	-3.12981	0.197003
HPN	-3.12901	0.172083
FAM47E	-3.12901	0.172083
Z84484.1	-3.12901	0.172083
AC074389.3	-3.12901	0.172083
AC015660.2	-3.12901	0.172083
CD33	-3.12046	0.199378
AC040975.1	-3.12046	0.199378
DUXAP1	-3.12046	0.199378
AL135786.2	-3.12046	0.199378
AL390198.2	-3.11898	0.205233
AL138752.2	-3.11898	0.205233
SHMT1P1	-3.11085	0.207331
AL590233.1	-3.11085	0.207331
BFSP2	-3.09985	0.246547
RF00568	-3.09985	0.246547
AC093484.1	-3.09985	0.246547
SMAD1-AS1	-3.09985	0.246547
AC010653.1	-3.09985	0.246547
MIR3154	-3.09985	0.246547
AC099521.2	-3.05016	0.090396
AL117340.1	-3.04527	0.08848
AC113143.1	-3.04526	0.088248
FEM1AP2	-3.04315	0.112155
AC068134.2	-3.03707	0.08748
ST3GAL1P1	-3.03707	0.08748
AC091053.2	-3.03707	0.08748
RNA5SP465	-3.03231	0.086472
AC079296.1	-3.03163	0.092505
RTEL1P1	-3.02943	0.121058
AC025154.2	-3.01857	0.092347
AL445670.1	-3.00925	0.099525
ETF1P1	-2.99771	0.126972
ASIP	-2.981	0.038851
AC106052.1	-2.89285	0.146403
ANKRD60	-2.8836	0.136829
AC005104.2	-2.88213	0.120678
AC093249.4	-2.87287	0.119842
USH2A	-2.87202	0.117008
HADHAP1	-2.87202	0.117008
LINC01091	-2.87174	0.140057
LINC00322	-2.86833	0.123462
SLC10A6	-2.86686	0.309783
CCDC60	-2.86686	0.309783
RNU6-254P	-2.86686	0.309783
INTS6L-AS1	-2.86686	0.309783
FAM225B	-2.86686	0.309783
AC093899.1	-2.86686	0.309783
RN7SL233P	-2.86686	0.309783
AC010273.2	-2.86686	0.309783
MAP2K1P1	-2.86686	0.309783
AC011939.1	-2.86686	0.309783
LINC01396	-2.86686	0.309783
IL36G	-2.86372	0.130398
AC005695.3	-2.8629	0.118619
FAAHP1	-2.86136	0.141164
RNVU1-1	-2.85828	0.124957
AF165147.1	-2.85827	0.125282
AC007610.2	-2.85827	0.125323
RNY3P8	-2.85756	0.117924
AL445928.2	-2.85673	0.123081
FOLR3	-2.85576	0.274355
SPIN4-AS1	-2.85576	0.274355
AC010978.1	-2.85576	0.274355
LINC01647	-2.85576	0.274355
RN7SL285P	-2.85576	0.274355
AL136084.2	-2.85576	0.274355
AC010320.1	-2.85576	0.274355
AC100803.3	-2.85576	0.274355
AL359962.2	-2.85576	0.274355
AC009237.15	-2.85576	0.274355
AC096708.3	-2.85576	0.274355
RIMBP3C	-2.85218	0.120157
AC013436.1	-2.85217	0.120525
XXYLT1-AS2	-2.85093	0.143757
CR769776.2	-2.84659	0.127456
SLC5A5	-2.84596	0.273336
ZNF37CP	-2.84596	0.273336
C1orf127	-2.84596	0.273336
RNU6-951P	-2.84596	0.273336
AL355994.4	-2.84596	0.273336
AC233981.1	-2.84596	0.273336
RN7SL472P	-2.84596	0.273336
EEF1A1P25	-2.84596	0.273336
KRT127P	-2.84596	0.273336
RN7SL208P	-2.84596	0.273336
AC023855.1	-2.84596	0.273336
FABP2	-2.84444	0.277668
NKX6-2	-2.84444	0.277668
TMEM95	-2.84444	0.277668
MIR1207	-2.84444	0.277668
RPL23AP50	-2.84444	0.277668
AC104435.2	-2.84444	0.277668
RNA5SP290	-2.84444	0.277668
AP003721.3	-2.84444	0.277668
AC092794.2	-2.84444	0.277668
FO393419.3	-2.8419	0.128285
VSX1	-2.83626	0.280105
SLC51B	-2.83626	0.280105
RNU6-701P	-2.83626	0.280105
NPM1P24	-2.83626	0.280105
AL096678.1	-2.83626	0.280105
AL592463.1	-2.83626	0.280105
LINC02029	-2.83626	0.280105
INSYN1-AS1	-2.83626	0.280105
AC010319.5	-2.83626	0.280105
CDH1	-2.83423	0.247036
ENTPD3	-2.83423	0.247036
OVCH1	-2.83423	0.247036
RNU6-824P	-2.83423	0.247036
TRGV3	-2.83423	0.247036
CACYBPP3	-2.83423	0.247036
GAPDHP16	-2.83423	0.247036
SETP5	-2.83423	0.247036
AC087343.1	-2.83423	0.247036
AC005840.3	-2.83423	0.247036
AC009754.1	-2.83423	0.247036
AC009063.3	-2.83423	0.247036
AC012645.2	-2.83423	0.247036
AP000346.4	-2.83423	0.247036
CTRB2	-2.82649	0.321956
F10-AS1	-2.82649	0.321956
LINC01962	-2.82649	0.321956
LINC02274	-2.82649	0.321956
AL583722.3	-2.82649	0.321956
KRT33B	-2.82474	0.249759
SYNPO2L	-2.82474	0.249759
CMKLR1	-2.82474	0.249759
ZNF665	-2.82474	0.249759
RNU6-915P	-2.82474	0.249759
MIR199B	-2.82474	0.249759
PGK1P2	-2.82474	0.249759
AL450487.1	-2.82474	0.249759
AC011603.1	-2.82474	0.249759
AC091614.1	-2.82474	0.249759
AC116050.1	-2.82474	0.249759
KRT8P48	-2.82316	0.280079
AC100803.2	-2.82316	0.280079
AC104984.3	-2.82316	0.280079
AC007787.1	-2.82316	0.280079
AGRP	-2.81486	0.286465
AC067930.4	-2.81486	0.286465
AC105105.3	-2.81486	0.286465
AC073476.4	-2.81486	0.286465
GLP1R	-2.81359	0.252958
RPSAP31	-2.81359	0.252958
AP003119.1	-2.81359	0.252958
ABCB10P4	-2.81359	0.252958
AL031713.1	-2.81359	0.252958
Z93930.3	-2.81359	0.252958
AC091167.5	-2.81359	0.252958
DAPP1	-2.8033	0.286054
AL031123.1	-2.8033	0.286054
AL356234.2	-2.8033	0.286054
RNU7-196P	-2.8033	0.286054
ACY1	-2.8033	0.286054
AL139317.2	-2.8033	0.286054
CYCSP38	-2.8033	0.286054
AC034105.3	-2.8033	0.286054
SPINK2	-2.80157	0.290421
RPL31P58	-2.80157	0.290421
AC006116.8	-2.80157	0.290421
LTF	-2.79149	0.293468
CEACAMP7	-2.79149	0.293468
AL132657.2	-2.79149	0.293468
AC003682.1	-2.79149	0.293468
LINC01990	-2.79149	0.293468
AC012409.4	-2.79149	0.293468
LINC02139	-2.79149	0.293468
AC116407.1	-2.78909	0.0703
MT2P1	-2.77815	0.33668
C19orf33	-2.77815	0.33668
GPR22	-2.77815	0.33668
RNU6-178P	-2.77815	0.33668
AL353705.3	-2.77815	0.33668
RNU6-1208P	-2.77815	0.33668
RNU6-615P	-2.77815	0.33668
AC026333.3	-2.77815	0.33668
MIR4427	-2.77815	0.33668
MIR4663	-2.77815	0.33668
AL353729.2	-2.77815	0.33668
AL137058.3	-2.77815	0.33668
RNU1-36P	-2.77428	0.066013
ALG1L13P	-2.76845	0.058442
AC016229.1	-2.71502	0.025661
KRT18P31	-2.69898	0.179991
AC110994.2	-2.69204	0.165108
MIR3150BHG	-2.69202	0.164699
RN7SL444P	-2.68657	0.159881
AL133406.1	-2.68639	0.182404
CLIC5	-2.68131	0.158804
AC099542.1	-2.68049	0.161186
LINC00311	-2.68048	0.161134
CCND2	-2.67615	0.161665
AP000266.1	-2.67519	0.156727
CDK2AP2P2	-2.67519	0.156727
BX255923.2	-2.67519	0.156727
AC242426.2	-2.6746	0.182771
THRB-AS1	-2.67094	0.169786
RPL12P44	-2.66915	0.161418
FBXO36P1	-2.66915	0.161839
RPL31P49	-2.66396	0.159147
AC026150.1	-2.66396	0.159147
MIXL1	-2.66281	0.185518
RNU6-316P	-2.66008	0.074734
TCF3P1	-2.65868	0.163708
UQCRBP1	-2.65774	0.166098
AL117328.1	-2.65276	0.187832
GGTA1P	-2.64597	0.175298
SLC15A1	-2.64597	0.175354
AL137796.1	-2.63978	0.193292
PI15	-2.62359	0.030398
AC008163.1	-2.61671	0.014133
RGCC	-2.60241	0.001848
AC005523.1	-2.57208	0.098209
NEBL	-2.56006	0.088935
SLC5A2	-2.55862	0.044452
TUFMP1	-2.5549	0.107092
CEACAMP10	-2.55312	0.094482
FAM95B1	-2.54768	0.039685
AP005233.2	-2.53954	0.097458
AC135352.1	-2.53492	0.095183
MIR3648-1	-2.51686	0.152192
LINC01293	-2.50456	2e-05
LDHAL6B	-2.47448	0.235349
AC078923.1	-2.47448	0.235349
AC023271.1	-2.47445	0.234681
HSPE1P21	-2.47371	0.242676
WWC3-AS1	-2.4682	0.235107
AP000255.1	-2.4682	0.235107
AC092573.2	-2.46657	0.217708
AL009031.1	-2.46657	0.217708
AL035458.1	-2.46203	0.238737
AC023886.1	-2.46203	0.238737
LRRC3-DT	-2.46201	0.238056
KLHL32	-2.46039	0.213869
AC021733.1	-2.46039	0.213936
AC090527.3	-2.46039	0.213936
AL359834.1	-2.46039	0.213936
HIST3H3	-2.46038	0.213336
MIR656	-2.46038	0.213336
AC141930.2	-2.45994	0.239281
WWP1P1	-2.45992	0.238598
AC087385.1	-2.45665	0.053491
AC007938.1	-2.45585	0.246883
AC010323.2	-2.45585	0.246883
AC068025.2	-2.45585	0.247567
AP000925.1	-2.45439	0.21542
YTHDF2P1	-2.45438	0.214881
AC090260.1	-2.4534	0.130365
AQP7	-2.45337	0.215742
RNA5SP474	-2.45337	0.215742
AC024592.1	-2.45336	0.215134
AC011476.2	-2.45336	0.215134
CCDC198	-2.45155	0.434204
EHF	-2.45155	0.434204
OR10G7	-2.45155	0.434204
A3GALT2	-2.45155	0.434204
SPATA45	-2.45155	0.434204
KRT73	-2.45155	0.434204
CLCN1	-2.45155	0.434204
RNU6ATAC38P	-2.45155	0.434204
MUC20P1	-2.45155	0.434204
RPL31P2	-2.45155	0.434204
AL157834.1	-2.45155	0.434204
AC093106.1	-2.45155	0.434204
AL356270.1	-2.45155	0.434204
RPL27P12	-2.45155	0.434204
RPS3AP22	-2.45155	0.434204
RN7SL265P	-2.45155	0.434204
RN7SL416P	-2.45155	0.434204
RN7SL141P	-2.45155	0.434204
AC009060.1	-2.45155	0.434204
GAPDHP62	-2.45155	0.434204
RNU6-1219P	-2.45155	0.434204
AC008708.2	-2.45155	0.434204
TCP1P3	-2.45155	0.434204
LINC00648	-2.45155	0.434204
AC092338.2	-2.45155	0.434204
AC009075.2	-2.45155	0.434204
LINC00621	-2.45155	0.434204
AC090774.1	-2.45155	0.434204
RN7SL411P	-2.45155	0.434204
AC079336.3	-2.45155	0.434204
AC023043.3	-2.45155	0.434204
AL009178.2	-2.45155	0.434204
AP000569.1	-2.45155	0.434204
AL353704.1	-2.45155	0.434204
AL121672.1	-2.45121	0.05407
LINC00163	-2.44959	0.280048
RGS16	-2.44838	0.22242
AC100793.1	-2.44838	0.223036
AC012511.1	-2.44838	0.223036
AC090587.1	-2.44733	0.212522
NANOGP1	-2.44733	0.213064
AC022080.1	-2.44733	0.213064
AC009502.1	-2.44733	0.213064
SNRPGP3	-2.44632	0.240367
LRMP	-2.44632	0.241066
FAAH2	-2.44207	0.251249
MIR5008	-2.44129	0.218268
XAF1	-2.44129	0.218889
AC138649.2	-2.44129	0.218889
JARID2-AS1	-2.44026	0.218526
HSPA8P3	-2.44026	0.219148
AC048351.1	-2.44026	0.219148
ABCC9	-2.43729	0.400304
CLEC4A	-2.43729	0.400304
LRRC61	-2.43729	0.400304
CNTN5	-2.43729	0.400304
ELMO1	-2.43729	0.400304
OTOGL	-2.43729	0.400304
RPL21P132	-2.43729	0.400304
TRARG1	-2.43729	0.400304
MYMK	-2.43729	0.400304
RPL7AP34	-2.43729	0.400304
PGAM1P10	-2.43729	0.400304
AC073370.1	-2.43729	0.400304
AL160408.3	-2.43729	0.400304
AC114878.1	-2.43729	0.400304
AL645608.3	-2.43729	0.400304
AC107083.1	-2.43729	0.400304
RN7SL505P	-2.43729	0.400304
AC098820.3	-2.43729	0.400304
AC110749.1	-2.43729	0.400304
AC024475.4	-2.43729	0.400304
PPIAP4	-2.43729	0.400304
AC093627.7	-2.43729	0.400304
AC005244.1	-2.43729	0.400304
AC010186.4	-2.43729	0.400304
AC000068.2	-2.43729	0.400304
AC005746.3	-2.43729	0.400304
AC020910.6	-2.43729	0.400304
AL021408.2	-2.43729	0.400304
AC013731.1	-2.43662	0.123924
AC019257.2	-2.43479	0.120699
TRIM63	-2.43474	0.121059
FAM133CP	-2.43473	0.245437
ZG16B	-2.43472	0.246068
AC092115.3	-2.43472	0.246068
YRDCP2	-2.43419	0.220673
AC104076.1	-2.43261	0.245999
HIST1H4F	-2.43261	0.245999
GABRR1	-2.4326	0.246631
PPEF1	-2.43219	0.1135
P2RX3	-2.42735	0.246189
AC079594.1	-2.42735	0.246189
RNU4-50P	-2.42684	0.228615
SPTSSB	-2.42684	0.228686
ELOCP28	-2.42438	0.404524
GFRA2	-2.42438	0.404524
KRT20	-2.42438	0.404524
SYN3	-2.42438	0.404524
C7orf61	-2.42438	0.404524
RPS26P11	-2.42438	0.404524
OR2T32P	-2.42438	0.404524
RNU6-444P	-2.42438	0.404524
AC073050.1	-2.42438	0.404524
LINC01013	-2.42438	0.404524
AL691426.1	-2.42438	0.404524
LINC02521	-2.42438	0.404524
AL138963.1	-2.42438	0.404524
AL445488.1	-2.42438	0.404524
AP001596.1	-2.42438	0.404524
AL353764.1	-2.42438	0.404524
AC005304.1	-2.42438	0.404524
XRCC6P2	-2.42438	0.404524
AC145207.1	-2.42438	0.404524
AL353718.1	-2.42438	0.404524
CATIP-AS2	-2.42438	0.404524
AC022121.1	-2.42438	0.404524
LINC02383	-2.42438	0.404524
PSG10P	-2.42438	0.404524
AC022113.2	-2.42438	0.404524
EVX1-AS	-2.42438	0.404524
AP003355.1	-2.42438	0.404524
AC016746.1	-2.42438	0.404524
ZNF578	-2.42438	0.404524
AC110285.3	-2.42438	0.404524
MIR3132	-2.42438	0.404524
LRRC2-AS1	-2.42438	0.404524
AL451085.1	-2.42438	0.404524
AC011477.7	-2.42438	0.404524
AL138955.1	-2.42438	0.404524
AC107068.2	-2.42438	0.404524
IPCEF1	-2.42225	0.405203
TRIM50	-2.42225	0.405203
FOXB1	-2.42225	0.405203
CCL19	-2.42225	0.405203
FLJ42102	-2.42225	0.405203
MIR345	-2.42225	0.405203
RNU6-25P	-2.42225	0.405203
RNU6-571P	-2.42225	0.405203
RPL12P47	-2.42225	0.405203
MIR548I2	-2.42225	0.405203
RNU4-14P	-2.42225	0.405203
RPL23AP2	-2.42225	0.405203
MKRN7P	-2.42225	0.405203
AL356489.1	-2.42225	0.405203
AL157400.2	-2.42225	0.405203
AP000688.2	-2.42225	0.405203
MCFD2P1	-2.42225	0.405203
ZBTB20-AS5	-2.42225	0.405203
TOX4P1	-2.42225	0.405203
ATP5MGL	-2.42225	0.405203
AL158068.2	-2.42225	0.405203
AL356488.1	-2.42225	0.405203
RN7SKP132	-2.42225	0.405203
AC034102.7	-2.42225	0.405203
NDUFA3P4	-2.42225	0.405203
AC110491.1	-2.42225	0.405203
AC019131.1	-2.42225	0.405203
KCNJ2-AS1	-2.42225	0.405203
AC104771.1	-2.42225	0.405203
AL451074.6	-2.42225	0.405203
HIST1H2BM	-2.42225	0.405203
AC025271.4	-2.42225	0.405203
MIR1307	-2.42225	0.405203
AC107419.1	-2.42101	0.134331
AL353662.2	-2.41985	0.249512
GAPDHP22	-2.41983	0.250237
AL158835.1	-2.4185	0.257024
MYBPHL	-2.41848	0.25776
MYL3	-2.41685	0.027372
LINC02193	-2.41321	0.123521
AL592494.3	-2.41321	0.123521
AL121652.1	-2.41168	0.146215
UPB1	-2.41144	0.447159
IDO1	-2.41144	0.447159
NYAP2	-2.41144	0.447159
MOBP	-2.41144	0.447159
MAB21L4	-2.41144	0.447159
TPT1P10	-2.41144	0.447159
OLIG1	-2.41144	0.447159
MIR203A	-2.41144	0.447159
TUBB8P8	-2.41144	0.447159
SLC31A1P1	-2.41144	0.447159
IGHV3-74	-2.41144	0.447159
PSG1	-2.41144	0.447159
AL035420.1	-2.41144	0.447159
AF127577.3	-2.41144	0.447159
NPAP1P3	-2.41144	0.447159
ENOX1-AS2	-2.41144	0.447159
AK2P2	-2.41144	0.447159
AC026369.1	-2.41144	0.447159
LINC02172	-2.41144	0.447159
GRAMD4P6	-2.41144	0.447159
MIR4713HG	-2.41144	0.447159
LINC01833	-2.41144	0.447159
MIR3928	-2.41144	0.447159
MIR5089	-2.41144	0.447159
BSNDP1	-2.41144	0.447159
ADORA3	-2.41144	0.447159
RARRES2	-2.40917	0.376885
SFTPA1	-2.40917	0.376885
GRAP	-2.40917	0.376885
C2orf27B	-2.40917	0.376885
CFL1P6	-2.40917	0.376885
LDHAL6FP	-2.40917	0.376885
IL6R-AS1	-2.40917	0.376885
AC024937.2	-2.40917	0.376885
AL080243.2	-2.40917	0.376885
AF213884.1	-2.40917	0.376885
AC005224.3	-2.40917	0.376885
AC087241.4	-2.40917	0.376885
TPTEP2-CSNK1E	-2.40917	0.376885
AC093423.2	-2.40138	0.08298
EDNRB	-2.39604	0.413867
TMPRSS13	-2.39604	0.413867
SOST	-2.39604	0.413867
DEFB108B	-2.39604	0.413867
AL390760.1	-2.39604	0.413867
TEDDM1	-2.39604	0.413867
AC092384.1	-2.39604	0.413867
POM121L14P	-2.39604	0.413867
AL031599.1	-2.39604	0.413867
TAF13P2	-2.39604	0.413867
RPL35AP24	-2.39604	0.413867
RPL31P50	-2.39604	0.413867
AL158050.1	-2.39604	0.413867
RPS3AP44	-2.39604	0.413867
AL627309.1	-2.39604	0.413867
PPP1R26P1	-2.39604	0.413867
RPL30P11	-2.39604	0.413867
AC004707.1	-2.39604	0.413867
AP003110.1	-2.39604	0.413867
AP000708.1	-2.39604	0.413867
KHDC1L	-2.39604	0.413867
AC104590.1	-2.39604	0.413867
MIR4423	-2.39604	0.413867
RNA5SP386	-2.39604	0.413867
AC018635.2	-2.39604	0.413867
AC009163.5	-2.39604	0.413867
CU633904.1	-2.39604	0.413867
AC005696.1	-2.39408	0.137975
FGFBP1	-2.39386	0.414562
TRPC6	-2.39386	0.414562
SHH	-2.39386	0.414562
C2orf73	-2.39386	0.414562
CYP2A7	-2.39386	0.414562
AL139400.1	-2.39386	0.414562
AC004870.2	-2.39386	0.414562
PTPRD-AS1	-2.39386	0.414562
AC005392.1	-2.39386	0.414562
AL450327.1	-2.39386	0.414562
HNRNPA1P53	-2.39386	0.414562
ERVMER61-1	-2.39386	0.414562
RPL31P61	-2.39386	0.414562
CASC8	-2.39386	0.414562
C5orf66-AS2	-2.39386	0.414562
AC087854.1	-2.39386	0.414562
AL136146.1	-2.39386	0.414562
USP30-AS1	-2.39386	0.414562
AC025030.1	-2.39386	0.414562
LINC00637	-2.39386	0.414562
AL160314.3	-2.39386	0.414562
AC021739.4	-2.39386	0.414562
WWOX-AS1	-2.39386	0.414562
AC069366.2	-2.39386	0.414562
AC010422.3	-2.39386	0.414562
AC092329.2	-2.39386	0.414562
AC010624.4	-2.39386	0.414562
AGAP11	-2.39386	0.414562
AL390754.1	-2.39386	0.414562
AC092757.3	-2.39386	0.414562
AC015726.3	-2.39386	0.414562
AP000280.1	-2.39386	0.414562
AC012486.1	-2.39386	0.414562
C19orf85	-2.39386	0.414562
AL121936.2	-2.39386	0.414562
AL033527.5	-2.39386	0.414562
RBFOX1	-2.38056	0.418977
KYNU	-2.38056	0.418977
SASH3	-2.38056	0.418977
TMPRSS4	-2.38056	0.418977
CAMP	-2.38056	0.418977
HSF5	-2.38056	0.418977
SPACA4	-2.38056	0.418977
Z97832.1	-2.38056	0.418977
AC064847.1	-2.38056	0.418977
AL356966.1	-2.38056	0.418977
AC004801.1	-2.38056	0.418977
AL157938.1	-2.38056	0.418977
LINC01768	-2.38056	0.418977
AC093311.1	-2.38056	0.418977
LINC02599	-2.38056	0.418977
AC009495.3	-2.38056	0.418977
RN7SL825P	-2.38056	0.418977
AC104763.1	-2.38056	0.418977
AC005532.2	-2.38056	0.418977
AC087884.1	-2.38056	0.418977
MRPS36P2	-2.38056	0.418977
RNA5SP385	-2.38056	0.418977
AC134043.1	-2.38056	0.418977
AL137779.1	-2.38056	0.418977
AC131009.2	-2.38056	0.418977
AC069061.2	-2.38056	0.418977
LINC00868	-2.38056	0.418977
MIR98	-2.38056	0.418977
AC024940.5	-2.38056	0.418977
SPATA31A7	-2.38056	0.418977
AC015819.2	-2.38056	0.418977
AC048380.3	-2.38056	0.418977
NT5CP1	-2.3717	0.075257
ICAM3	-2.36337	0.462664
OMD	-2.36337	0.462664
TREML1	-2.36337	0.462664
PLA2G4F	-2.36337	0.462664
KCNIP1	-2.36337	0.462664
ALKAL1	-2.36337	0.462664
AC068631.1	-2.36337	0.462664
C14orf178	-2.36337	0.462664
MIR26B	-2.36337	0.462664
RNU105B	-2.36337	0.462664
MCCD1	-2.36337	0.462664
CD177	-2.36337	0.462664
KLRC3	-2.36337	0.462664
MIR554	-2.36337	0.462664
MIR562	-2.36337	0.462664
SNORD65C	-2.36337	0.462664
RPS29P31	-2.36337	0.462664
PSG8-AS1	-2.36337	0.462664
MTND1P11	-2.36337	0.462664
AC104653.1	-2.36337	0.462664
ACTBP14	-2.36337	0.462664
AC108039.2	-2.36337	0.462664
AL365184.2	-2.36337	0.462664
LINC00326	-2.36337	0.462664
AC118555.1	-2.36337	0.462664
RAC1P7	-2.36337	0.462664
AC114982.1	-2.36337	0.462664
RPS20P31	-2.36337	0.462664
AC063944.2	-2.36337	0.462664
AC141424.1	-2.36337	0.462664
LINC01323	-2.36337	0.462664
AC084116.1	-2.36337	0.462664
NAV2-AS3	-2.36337	0.462664
AC027288.2	-2.36337	0.462664
AC090651.1	-2.36337	0.462664
BEAN1-AS1	-2.36337	0.462664
RN7SL753P	-2.36337	0.462664
AC011444.2	-2.36337	0.462664
AC011509.1	-2.36337	0.462664
AC004223.2	-2.36337	0.462664
AC104117.5	-2.36337	0.462664
BSNDP2	-2.36337	0.462664
AC018529.1	-2.36337	0.462664
AP005212.3	-2.36337	0.462664
AL031658.2	-2.36337	0.462664
GPC5	-2.36033	0.076854
ARHGAP20	-2.3517	0.01698
AC004982.1	-2.34807	0.017635
FAM30A	-2.34642	0.013434
IGFN1	-2.33065	1.05e-06
PACSIN1	-2.32997	0.010359
RBMS3-AS2	-2.30662	0.160457
AC011816.2	-2.30619	0.079739
AC124016.1	-2.30405	0.150358
FTCD-AS1	-2.30382	0.15517
ANKRD26P4	-2.30094	0.147476
AC243654.2	-2.30094	0.147476
AL359921.1	-2.29645	0.185361
CPA3	-2.29563	0.077723
RRS1-AS1	-2.29384	0.04601
AC008581.2	-2.29323	0.152712
HNRNPA1P4	-2.29061	0.143771
TBC1D3G	-2.28992	0.026956
RPSAP36	-2.28924	0.106915
ENPP7P12	-2.28711	0.146418
AL591623.1	-2.28652	0.147695
AC009309.1	-2.28525	0.077554
AL138787.2	-2.28474	0.086468
AC021231.2	-2.28129	0.168321
ZNF415	-2.26852	0.154425
LINC00689	-2.23997	0.019584
AC063960.2	-2.22521	0.343966
SLC6A3	-2.22521	0.344065
VN2R19P	-2.22521	0.344065
AL391097.2	-2.22517	0.343181
CELP	-2.22127	0.049215
AL353804.2	-2.21635	0.047379
LINC02028	-2.21625	0.314911
AC108142.1	-2.21625	0.314911
AC120498.9	-2.21018	0.055016
POU2F3	-2.20863	0.311064
AC096540.1	-2.20863	0.311064
SELENOV	-2.20862	0.31097
DAZAP2P1	-2.20862	0.31097
DUTP7	-2.20862	0.31097
AC138473.1	-2.20862	0.31097
RSPH6A	-2.2086	0.310224
PLSCR3	-2.2086	0.310224
AC048380.1	-2.2076	0.317529
AP000553.4	-2.2076	0.317529
FLRT3	-2.20542	0.010075
TMPRSS11CP	-2.20126	0.313321
MTRNR2L12	-2.20125	0.313226
RF00406	-2.20123	0.312473
NUDT19P3	-2.20123	0.312473
AC040173.1	-2.20123	0.312473
AC104058.1	-2.19946	0.292219
AC053503.2	-2.19946	0.292219
MIR615	-2.19945	0.292134
MIR3149	-2.19945	0.292134
TEX41	-2.19944	0.291455
AC138627.1	-2.19944	0.291455
MZT1P2	-2.19944	0.291455
ART4	-2.19394	0.321617
AC004784.1	-2.19394	0.321617
GHRHR	-2.19394	0.321711
RPS26P49	-2.19394	0.321711
AL357054.2	-2.19394	0.321711
AL451074.1	-2.19393	0.320864
SLC26A8	-2.19223	0.290022
AC037479.1	-2.19223	0.290022
MYL4	-2.19223	0.290108
AC093904.2	-2.19223	0.290108
RNU6-1039P	-2.19222	0.289336
BMPR1AP1	-2.19222	0.289336
AL133153.2	-2.19136	0.316243
AC004134.1	-2.19136	0.316339
AP001324.3	-2.19136	0.316339
AC010487.2	-2.19135	0.315481
AP005432.2	-2.19121	0.115541
SLC28A2	-2.18936	0.096959
ANXA3	-2.18708	0.111515
AC010325.2	-2.18653	0.355987
AC105250.1	-2.18511	0.295769
AL138721.1	-2.18511	0.295769
AL355312.1	-2.18511	0.296461
AC004584.1	-2.18511	0.296461
TTC36	-2.18388	0.291842
AL590714.1	-2.18388	0.291842
AC013448.2	-2.18388	0.291842
RN7SL513P	-2.18388	0.292535
RPS10P16	-2.18388	0.292535
HSPD1P10	-2.18388	0.292623
AL080316.1	-2.18388	0.292623
AC008543.5	-2.18388	0.292623
AC025283.3	-2.17947	0.099075
SNORD73B	-2.17764	0.326624
AC027514.1	-2.17764	0.326624
LRP2	-2.17764	0.326721
CRYBA1	-2.17764	0.326721
CCDC175	-2.17764	0.326721
AP000936.3	-2.17672	0.294803
AC008443.2	-2.17672	0.294803
AC009704.2	-2.17672	0.294803
AC068946.2	-2.17672	0.294803
AL592114.1	-2.17518	0.320461
LINC00664	-2.17517	0.321337
AC108451.2	-2.16893	0.322414
AC100774.1	-2.16892	0.323199
AC106791.2	-2.16892	0.323199
RNU1-124P	-2.16892	0.323298
AC100827.1	-2.16892	0.323298
RPL23AP92	-2.16892	0.323298
EPGN	-2.1682	0.300882
HIST1H2AB	-2.16818	0.301591
AL078459.1	-2.16818	0.30168
AC015849.6	-2.16818	0.30168
TRPV3	-2.16012	0.325147
ACKR1	-2.16012	0.325147
AL157770.1	-2.16012	0.325147
AC005224.2	-2.15864	0.331705
AL121761.1	-2.15099	0.334091
AC020658.7	-2.15099	0.334091
AC015813.4	-2.15095	0.334884
AC104123.1	-2.15095	0.334984
TNFRSF18	-2.14616	0.184845
CA7	-2.14411	0.217305
RF01210	-2.14028	0.370294
AC018511.5	-2.14028	0.370402
LRIT3	-2.13899	0.184423
TMC2	-2.1383	0.183553
MIR3680-1	-2.13439	0.185579
SUMO2P19	-2.12979	0.185692
DEFB131E	-2.12934	0.216654
OAS2	-2.12898	0.197179
PKD1L3	-2.12714	0.208585
PCP2	-2.12427	0.194463
FA2H	-2.11453	0.001514
FCMR	-2.11149	1.35e-07
AC015922.1	-2.0981	0.238036
AC099521.1	-2.08847	0.11894
AF131216.4	-2.08475	0.111289
LINP1	-2.0804	0.001079
AC135782.3	-2.0758	0.138018
SNORA12	-2.07257	0.160666
SNORD14E	-2.07026	0.13507
AP001830.1	-2.05901	0.081365
EHMT2-AS1	-2.05832	0.080061
ALPG	-2.05825	0.002185
AC117382.2	-2.05764	0.081196
AC092720.2	-2.04813	0.061001
VCAM1	-2.04627	0.018832
ORAOV1P1	-2.03573	0.099524
FAM107A	-1.99597	0.278135
ADGRF5	-1.99065	0.000385
AC012568.1	-1.98864	0.158059
CICP4	-1.9883	0.256367
AL391244.2	-1.98796	0.234633
AC008747.1	-1.9872	0.245461
GSTM2	-1.987	0.00083
TMEM52B	-1.98288	0.008518
AC004846.2	-1.98231	0.256693
GABRB1	-1.98214	0.163952
LINC02412	-1.97692	0.25264
SP7	-1.97521	0.278789
AC011374.2	-1.97213	0.171393
MYO1A	-1.97179	0.005931
FAIM2	-1.97096	5.7e-05
AC068580.4	-1.97084	0.261398
AP000892.2	-1.97039	0.147568
CD38	-1.97034	1.69e-13
AC003070.2	-1.9685	0.232535
CRIP3	-1.96795	0.242471
B3GALT1	-1.96672	0.078073
AC092343.1	-1.96587	0.057169
AL354872.2	-1.9634	0.234015
PCSK9	-1.96136	0.156651
ADA2	-1.96124	0.249955
Z98752.4	-1.96096	0.093371
AL033527.3	-1.96063	0.257889
AL355512.1	-1.95828	0.245313
AC093462.1	-1.9578	0.235501
AC002306.1	-1.95707	0.259587
AC022336.3	-1.95685	0.242315
AC073136.2	-1.95617	0.160282
RNVU1-15	-1.95617	0.284722
AC106795.3	-1.95396	0.247998
CCDC196	-1.9527	0.053246
LINC02384	-1.95265	0.040987
PLA2G10	-1.95109	0.19017
CD24P4	-1.95106	0.105081
RN7SKP275	-1.951	0.173056
RNU6-407P	-1.95021	0.152351
AL162713.1	-1.94922	0.26951
AC140479.2	-1.94777	0.114116
AC068587.2	-1.94372	0.268526
USP17L7	-1.94252	0.169421
CRB2	-1.942	0.002591
KRT32	-1.94161	0.255868
AC100803.1	-1.94161	0.255868
SPATA31E1	-1.93664	0.262157
ENPP7P2	-1.93523	0.289238
FSTL5	-1.926	0.000598
AC093833.1	-1.92399	0.29278
TMC3-AS1	-1.9166	0.018533
AC012615.1	-1.91269	0.042918
PNPLA1	-1.90262	0.443913
AC114755.5	-1.90262	0.443913
RNU6-646P	-1.90261	0.443796
AC004490.1	-1.90261	0.443796
TBC1D28	-1.90256	0.442873
AC013549.2	-1.90256	0.442873
DES	-1.89906	0.085995
RUFY4	-1.89742	0.056931
RNU6-484P	-1.8919	0.416326
HNRNPA1P40	-1.8919	0.416326
HHIPL1	-1.89189	0.416215
KRT18P19	-1.89189	0.416215
AC244093.2	-1.89189	0.416215
FAM222A-AS1	-1.89185	0.415333
AC051619.7	-1.89185	0.415333
AC020763.4	-1.88742	0.074295
SH3TC2-DT	-1.8857	0.080379
SPDYE7P	-1.88268	0.415374
CLCP2	-1.88268	0.415374
AC073063.1	-1.88268	0.415374
AF015262.1	-1.88268	0.415374
RNU6-377P	-1.88268	0.415374
AP001160.1	-1.88267	0.415261
AC097358.2	-1.88267	0.415261
AC107081.3	-1.88267	0.415261
PIP5K1B	-1.88264	0.414363
AKR1C7P	-1.88264	0.414363
AF196972.1	-1.88264	0.414363
AL049539.1	-1.88264	0.414363
AC013643.3	-1.88264	0.414363
AL359094.1	-1.88126	0.419759
AC009542.1	-1.88126	0.419759
ARNTL2-AS1	-1.88126	0.419759
DRD1	-1.88126	0.419871
PA2G4P6	-1.88126	0.419871
NPHS1	-1.88123	0.418867
COX7CP1	-1.88123	0.418867
AC027682.5	-1.88123	0.418867
AC008738.2	-1.88123	0.418867
AC006237.1	-1.88123	0.418867
AL049794.1	-1.87442	0.116153
OR7D2	-1.87366	0.422327
AP000944.1	-1.87366	0.422327
RAG2	-1.87366	0.422441
AL353801.1	-1.87366	0.422441
GTF2IP8	-1.87366	0.422441
SLITRK2	-1.87364	0.421429
AL033527.6	-1.87364	0.421429
EVX1	-1.87165	0.396086
FAM3D-AS1	-1.87165	0.396086
AL049869.1	-1.87165	0.396086
NTF6A	-1.87165	0.396086
RNU5A-1	-1.87165	0.396191
EWSAT1	-1.87165	0.396191
AC087392.2	-1.87165	0.396191
AC115522.1	-1.87165	0.396191
AC009093.6	-1.87165	0.396191
CT45A11P	-1.87163	0.395252
AL133368.1	-1.87163	0.395252
AC005230.1	-1.87163	0.395252
AC090877.1	-1.87163	0.395252
AC104046.1	-1.87163	0.395252
AC011445.2	-1.87163	0.395252
AC087588.2	-1.87163	0.395252
TRPM5	-1.87084	0.131969
TAC3	-1.87038	0.053931
IBA57-DT	-1.86834	0.049547
PIH1D3	-1.86629	0.611694
SIGLEC1	-1.86629	0.611694
SEC16B	-1.86629	0.611694
NMUR2	-1.86629	0.611694
GJA10	-1.86629	0.611694
OR13C9	-1.86629	0.611694
DNMT3L	-1.86629	0.611694
HORMAD1	-1.86629	0.611694
TSLP	-1.86629	0.611694
FAM84A	-1.86629	0.611694
PDCL2	-1.86629	0.611694
TMC1	-1.86629	0.611694
LY6D	-1.86629	0.611694
CCDC13-AS1	-1.86629	0.611694
PCNPP5	-1.86629	0.611694
RPRM	-1.86629	0.611694
GRIN2A	-1.86629	0.611694
AC026785.1	-1.86629	0.611694
TTC24	-1.86629	0.611694
SELL	-1.86629	0.611694
AC114947.1	-1.86629	0.611694
SLC22A12	-1.86629	0.611694
MIR370	-1.86629	0.611694
RN7SKP180	-1.86629	0.611694
RNY4P23	-1.86629	0.611694
RNU6-534P	-1.86629	0.611694
RNA5SP442	-1.86629	0.611694
RNU6-898P	-1.86629	0.611694
RNU6-39P	-1.86629	0.611694
RNU6-411P	-1.86629	0.611694
SNORD116-16	-1.86629	0.611694
MIR493	-1.86629	0.611694
ST13P11	-1.86629	0.611694
CCNB2P1	-1.86629	0.611694
AL592293.1	-1.86629	0.611694
TPT1P8	-1.86629	0.611694
RNA5SP129	-1.86629	0.611694
RNU6-1203P	-1.86629	0.611694
RNU2-62P	-1.86629	0.611694
AC104809.1	-1.86629	0.611694
MTCO1P39	-1.86629	0.611694
SLC25A34-AS1	-1.86629	0.611694
AC005534.1	-1.86629	0.611694
AC104332.1	-1.86629	0.611694
AC090517.1	-1.86629	0.611694
AL135960.1	-1.86629	0.611694
RAD23BP3	-1.86629	0.611694
AC003071.2	-1.86629	0.611694
CROCCP4	-1.86629	0.611694
AL390729.2	-1.86629	0.611694
AC073133.1	-1.86629	0.611694
SRGAP3-AS2	-1.86629	0.611694
AJ009632.2	-1.86629	0.611694
AL008627.1	-1.86629	0.611694
AC104115.1	-1.86629	0.611694
SEPT7P7	-1.86629	0.611694
AP000350.3	-1.86629	0.611694
AC099681.2	-1.86629	0.611694
AC009502.2	-1.86629	0.611694
AC092802.3	-1.86629	0.611694
AC005537.1	-1.86629	0.611694
AC079781.2	-1.86629	0.611694
AC007881.1	-1.86629	0.611694
AL645933.1	-1.86629	0.611694
AL031727.2	-1.86629	0.611694
AL034405.1	-1.86629	0.611694
MFRP	-1.86629	0.611694
HIGD1AP8	-1.86629	0.611694
AL590648.3	-1.86629	0.611694
RN7SL62P	-1.86629	0.611694
SAMMSON	-1.86629	0.611694
AL035454.1	-1.86629	0.611694
LINC02066	-1.86629	0.611694
RPL7P42	-1.86629	0.611694
MTND4LP14	-1.86629	0.611694
RN7SL838P	-1.86629	0.611694
AC092608.1	-1.86629	0.611694
MTND3P25	-1.86629	0.611694
RBMXP4	-1.86629	0.611694
AC010638.1	-1.86629	0.611694
PRODH2	-1.86629	0.611694
AC097381.2	-1.86629	0.611694
RNU6-881P	-1.86629	0.611694
AC008632.1	-1.86629	0.611694
AC015743.1	-1.86629	0.611694
AC100860.1	-1.86629	0.611694
MIOXP1	-1.86629	0.611694
LINC01603	-1.86629	0.611694
GLYATL1P4	-1.86629	0.611694
AP000859.1	-1.86629	0.611694
AP003097.2	-1.86629	0.611694
AC100763.1	-1.86629	0.611694
AC011092.2	-1.86629	0.611694
ATP5MFP5	-1.86629	0.611694
LINC00508	-1.86629	0.611694
AC011611.3	-1.86629	0.611694
AL390816.1	-1.86629	0.611694
UBE2Q2P11	-1.86629	0.611694
AC067863.1	-1.86629	0.611694
AC012404.2	-1.86629	0.611694
LINGO1-AS1	-1.86629	0.611694
AC093525.6	-1.86629	0.611694
AC007728.2	-1.86629	0.611694
MIR378G	-1.86629	0.611694
AC079062.1	-1.86629	0.611694
MIR3115	-1.86629	0.611694
MIR4462	-1.86629	0.611694
RN7SL121P	-1.86629	0.611694
LINC02003	-1.86629	0.611694
AC090616.2	-1.86629	0.611694
MIR3912	-1.86629	0.611694
RN7SL378P	-1.86629	0.611694
MIR5091	-1.86629	0.611694
AC002984.1	-1.86629	0.611694
AC008878.1	-1.86629	0.611694
AC011497.2	-1.86629	0.611694
AC004754.1	-1.86629	0.611694
DPRXP2	-1.86629	0.611694
AC018462.2	-1.86629	0.611694
RN7SL760P	-1.86629	0.611694
AC013564.1	-1.86629	0.611694
AC103691.2	-1.86629	0.611694
AC104763.3	-1.86629	0.611694
AC012531.4	-1.86629	0.611694
AC021422.1	-1.86629	0.611694
AC092608.2	-1.86629	0.611694
AP003969.2	-1.86629	0.611694
AC091905.4	-1.86629	0.611694
OR12D2	-1.86629	0.611694
MIR1910	-1.86629	0.611694
BX664615.2	-1.86629	0.611694
AL356747.1	-1.86629	0.611694
AL390957.1	-1.86629	0.611694
AL449214.1	-1.86629	0.611694
AP001267.5	-1.86629	0.611694
AC006141.1	-1.86628	0.203588
LINC00670	-1.86456	0.45539
RN7SKP78	-1.86456	0.45539
CYCSP51	-1.86456	0.45539
RPL21P44	-1.86456	0.456344
AC016831.2	-1.86456	0.456344
RPS12P17	-1.86456	0.456464
CDC42P5	-1.86456	0.456464
AC090124.2	-1.86456	0.456464
NXPE2	-1.86286	0.399067
AC099681.3	-1.86286	0.399067
AC016687.3	-1.86286	0.399067
AL121601.2	-1.86286	0.399173
AC090579.1	-1.86286	0.399173
Z97653.1	-1.86286	0.399173
RPL6P2	-1.86285	0.398224
AC011379.1	-1.86285	0.398224
MBNL3	-1.86237	0.125317
APOBEC3A	-1.86135	0.421516
MTCO3P43	-1.86135	0.421516
AC084754.1	-1.86135	0.421516
LINC02320	-1.86135	0.421516
AC036176.2	-1.86135	0.421516
RPS26P41	-1.86135	0.422434
AL139421.1	-1.86135	0.42255
LINC02292	-1.86135	0.42255
AC073342.3	-1.86135	0.42255
CYP4F11	-1.85724	0.194482
AL161937.1	-1.85614	0.187521
ABCB4	-1.85367	0.428132
RNU12-2P	-1.85367	0.428132
AL391845.2	-1.85367	0.428132
IGLVIVOR22-2	-1.85367	0.428132
AC025871.2	-1.85367	0.428132
AC093424.1	-1.85367	0.428132
TRIM61	-1.85366	0.429049
RNY4P17	-1.85366	0.429049
AL033384.1	-1.85366	0.429049
DCLRE1CP1	-1.85366	0.429049
AL079343.1	-1.85366	0.429049
AC068870.1	-1.85366	0.429165
ANKRD20A2	-1.85251	0.401719
AP000866.5	-1.85251	0.401719
AL032819.1	-1.85251	0.401719
EEF1DP7	-1.85251	0.401719
AL133255.1	-1.85251	0.401719
RPL12P1	-1.8525	0.402573
GTF2IRD2P1	-1.8525	0.402573
RN7SKP26	-1.8525	0.402573
CXCL11	-1.85249	0.40268
ZFP57	-1.85249	0.40268
AC010598.1	-1.85249	0.40268
AC084859.1	-1.85249	0.40268
MIR6071	-1.85249	0.40268
APOD	-1.84763	0.025681
CD79B	-1.84573	0.587427
ADCYAP1R1	-1.84573	0.587427
SLC5A1	-1.84573	0.587427
FSCN3	-1.84573	0.587427
MRO	-1.84573	0.587427
GKN1	-1.84573	0.587427
C9orf131	-1.84573	0.587427
CCR3	-1.84573	0.587427
ODF4	-1.84573	0.587427
FAM228A	-1.84573	0.587427
ZP3	-1.84573	0.587427
HSH2D	-1.84573	0.587427
RNU6-1079P	-1.84573	0.587427
RNU6-353P	-1.84573	0.587427
LINC01602	-1.84573	0.587427
SNORD116-18	-1.84573	0.587427
RNU6-378P	-1.84573	0.587427
AC011487.1	-1.84573	0.587427
GAPDHP15	-1.84573	0.587427
CHCHD2P2	-1.84573	0.587427
AC025262.1	-1.84573	0.587427
LAP3P1	-1.84573	0.587427
IGBP1-AS2	-1.84573	0.587427
SNORD111	-1.84573	0.587427
AL500527.1	-1.84573	0.587427
AC006026.1	-1.84573	0.587427
AC008080.2	-1.84573	0.587427
RPS29P17	-1.84573	0.587427
AC073583.1	-1.84573	0.587427
RPL7P52	-1.84573	0.587427
AL157944.1	-1.84573	0.587427
Z82188.2	-1.84573	0.587427
LINC01351	-1.84573	0.587427
RNU1-88P	-1.84573	0.587427
ZBTB20-AS4	-1.84573	0.587427
AC087667.1	-1.84573	0.587427
AC106772.2	-1.84573	0.587427
PABPC1P7	-1.84573	0.587427
LINC02208	-1.84573	0.587427
GAPDHP35	-1.84573	0.587427
AC106760.2	-1.84573	0.587427
RNU7-124P	-1.84573	0.587427
RNA5SP441	-1.84573	0.587427
AP003469.3	-1.84573	0.587427
TMA16P1	-1.84573	0.587427
AP000943.2	-1.84573	0.587427
AP003065.1	-1.84573	0.587427
AL352979.3	-1.84573	0.587427
AC090519.2	-1.84573	0.587427
LINC01582	-1.84573	0.587427
AC010333.2	-1.84573	0.587427
ARMH2	-1.84573	0.587427
AC100835.1	-1.84573	0.587427
DNM1P32	-1.84573	0.587427
RF00157	-1.84573	0.587427
AP001010.1	-1.84573	0.587427
MIR497HG	-1.84573	0.587427
CLEC4GP1	-1.84573	0.587427
AC008655.2	-1.84573	0.587427
AP003973.2	-1.84573	0.587427
AC012640.3	-1.84573	0.587427
RNU6-87P	-1.84573	0.587427
AC005072.1	-1.84573	0.587427
AL359314.1	-1.84573	0.587427
AL157834.3	-1.84573	0.587427
AL136317.2	-1.84573	0.587427
AL157762.1	-1.84573	0.587427
AL356652.1	-1.84573	0.587427
MIR7851	-1.84573	0.587427
AL022323.3	-1.84573	0.587427
AL359195.2	-1.84573	0.587427
AC020923.1	-1.84573	0.587427
TMEM272	-1.84573	0.587427
AL355480.4	-1.84573	0.587427
MIR5006	-1.84573	0.587427
AL136419.1	-1.84573	0.587427
AL591885.1	-1.84538	0.154207
PTGES	-1.84486	4.18e-31
LDLRAD2	-1.84359	0.186249
CLK3P2	-1.84292	0.42777
AC092162.2	-1.84292	0.42777
RPL21P116	-1.84292	0.42777
TMEM270	-1.8429	0.428706
TH	-1.8429	0.428706
MIR619	-1.8429	0.428706
AL008723.1	-1.8429	0.428706
LINC00885	-1.8429	0.428706
AC010615.2	-1.8429	0.428706
NANOGNBP3	-1.8429	0.428706
AC001226.1	-1.8429	0.428706
LINC02340	-1.8429	0.428706
AL139246.3	-1.84289	0.428824
AC015819.1	-1.84289	0.428824
LIMD1-AS1	-1.84267	0.219848
TOGARAM2	-1.84183	0.18748
AC016907.2	-1.84128	0.191564
AP001107.3	-1.84123	0.432301
AC092999.1	-1.84123	0.432301
TNNI1	-1.84121	0.43323
MIR4284	-1.84121	0.43323
AC009967.1	-1.8412	0.433347
AC098617.1	-1.8412	0.433347
RPS15AP38	-1.8412	0.433347
KCNAB1-AS2	-1.83891	0.637341
AL445248.1	-1.83811	0.183228
AP005121.1	-1.83748	0.008314
LINC01291	-1.83508	0.003741
AC087491.1	-1.83187	0.435472
AL592310.1	-1.83187	0.435472
AL022721.1	-1.83187	0.435472
AC104695.1	-1.83187	0.435472
PLA2G3	-1.83183	0.436409
AL354892.1	-1.83183	0.436409
AL772337.3	-1.83183	0.436409
AC007064.2	-1.83183	0.436409
RBM22P2	-1.83183	0.436527
AC005330.1	-1.83183	0.436527
KCNJ2	-1.82646	0.623732
FAM124B	-1.82646	0.623732
GCM2	-1.82646	0.623732
SAG	-1.82646	0.623732
KL	-1.82646	0.623732
ZAN	-1.82646	0.623732
ZNF215	-1.82646	0.623732
MMP3	-1.82646	0.623732
PAGE5	-1.82646	0.623732
TTLL10	-1.82646	0.623732
CADPS	-1.82646	0.623732
INSM2	-1.82646	0.623732
CALML5	-1.82646	0.623732
C10orf91	-1.82646	0.623732
GLRA4	-1.82646	0.623732
FAM3D	-1.82646	0.623732
MIRLET7G	-1.82646	0.623732
RN7SKP163	-1.82646	0.623732
RNU6-884P	-1.82646	0.623732
RNA5SP277	-1.82646	0.623732
RNU6-5P	-1.82646	0.623732
RNU6-22P	-1.82646	0.623732
NDUFAF4P2	-1.82646	0.623732
RPS7P14	-1.82646	0.623732
RPS19P1	-1.82646	0.623732
AL583834.1	-1.82646	0.623732
AL365226.1	-1.82646	0.623732
AC010884.1	-1.82646	0.623732
TEX26-AS1	-1.82646	0.623732
SUCLA2P1	-1.82646	0.623732
AC004540.2	-1.82646	0.623732
NANOGNBP1	-1.82646	0.623732
ZNF503-AS1	-1.82646	0.623732
RPL7P3	-1.82646	0.623732
LINC02542	-1.82646	0.623732
THORLNC	-1.82646	0.623732
RPS4XP2	-1.82646	0.623732
NANOGP6	-1.82646	0.623732
AC112518.1	-1.82646	0.623732
UBTFL6	-1.82646	0.623732
AC006355.1	-1.82646	0.623732
AL049542.1	-1.82646	0.623732
RPL5P26	-1.82646	0.623732
AL589987.1	-1.82646	0.623732
AF064860.2	-1.82646	0.623732
RPS15AP6	-1.82646	0.623732
AC008063.2	-1.82646	0.623732
KCNQ5-IT1	-1.82646	0.623732
ATP8A2P3	-1.82646	0.623732
AC004771.2	-1.82646	0.623732
TMEM30CP	-1.82646	0.623732
AC010148.1	-1.82646	0.623732
AL109935.1	-1.82646	0.623732
GJA6P	-1.82646	0.623732
AL157712.1	-1.82646	0.623732
SLFN14	-1.82646	0.623732
AL359313.1	-1.82646	0.623732
RRM2P2	-1.82646	0.623732
AF064858.2	-1.82646	0.623732
AC091959.1	-1.82646	0.623732
COX6CP14	-1.82646	0.623732
AL136126.1	-1.82646	0.623732
RPS3AP49	-1.82646	0.623732
RN7SL594P	-1.82646	0.623732
RN7SL144P	-1.82646	0.623732
RN7SL597P	-1.82646	0.623732
AC134772.1	-1.82646	0.623732
AC093001.1	-1.82646	0.623732
SLIT2-IT1	-1.82646	0.623732
AC010275.1	-1.82646	0.623732
AC093766.1	-1.82646	0.623732
AC093325.1	-1.82646	0.623732
AC021491.3	-1.82646	0.623732
DBIP2	-1.82646	0.623732
RF01169	-1.82646	0.623732
RF00602	-1.82646	0.623732
RNU6-1150P	-1.82646	0.623732
SCARNA14	-1.82646	0.623732
AC083841.1	-1.82646	0.623732
AC004080.1	-1.82646	0.623732
AC027309.1	-1.82646	0.623732
AC013643.2	-1.82646	0.623732
AC124067.4	-1.82646	0.623732
NPM1P35	-1.82646	0.623732
AC124276.2	-1.82646	0.623732
AC092112.1	-1.82646	0.623732
AC007834.2	-1.82646	0.623732
AC008115.1	-1.82646	0.623732
AC092375.1	-1.82646	0.623732
AC126614.1	-1.82646	0.623732
CKAP2P1	-1.82646	0.623732
LINC02328	-1.82646	0.623732
AL079304.1	-1.82646	0.623732
AC018946.1	-1.82646	0.623732
AC026583.1	-1.82646	0.623732
LINC01227	-1.82646	0.623732
AC022167.4	-1.82646	0.623732
AL353708.2	-1.82646	0.623732
LINC01996	-1.82646	0.623732
BCAR4	-1.82646	0.623732
MAPK8IP1P1	-1.82646	0.623732
PDLIM1P3	-1.82646	0.623732
MIR3131	-1.82646	0.623732
MIR4421	-1.82646	0.623732
MIR3909	-1.82646	0.623732
SNHG25	-1.82646	0.623732
LINC02594	-1.82646	0.623732
AC008758.4	-1.82646	0.623732
ARHGAP19-SLIT1	-1.82646	0.623732
AP003117.1	-1.82646	0.623732
AL133338.2	-1.82646	0.623732
LINC01109	-1.82646	0.623732
AC006058.2	-1.82646	0.623732
RPL21P136	-1.82646	0.623732
AL021368.1	-1.82646	0.623732
ARF4-AS1	-1.82646	0.623732
AL133320.1	-1.82646	0.623732
LINC01663	-1.82646	0.623732
MIR6856	-1.82646	0.623732
AL022323.2	-1.82646	0.623732
AC104581.3	-1.82646	0.623732
AP000720.2	-1.82646	0.623732
AC022784.6	-1.82646	0.623732
AC244517.11	-1.82646	0.623732
AC096920.1	-1.82646	0.623732
AC011471.3	-1.82646	0.623732
AC084121.3	-1.82646	0.623732
AL359555.2	-1.82646	0.623732
AC012470.1	-1.82646	0.623732
AL353768.2	-1.82646	0.623732
AL135818.1	-1.82336	0.351616
SLAMF7	-1.82316	0.59461
PGC	-1.82316	0.59461
PPP1R17	-1.82316	0.59461
GYS2	-1.82316	0.59461
SOX21	-1.82316	0.59461
SLC44A5	-1.82316	0.59461
LHCGR	-1.82316	0.59461
CNDP1	-1.82316	0.59461
SLC35F4	-1.82316	0.59461
PRAC1	-1.82316	0.59461
C16orf46	-1.82316	0.59461
TRHR	-1.82316	0.59461
AC022148.1	-1.82316	0.59461
FUT7	-1.82316	0.59461
CYCSP45	-1.82316	0.59461
BTLA	-1.82316	0.59461
AC092118.1	-1.82316	0.59461
HLA-DQA1	-1.82316	0.59461
DUSP27	-1.82316	0.59461
RNU6-859P	-1.82316	0.59461
TRIM31	-1.82316	0.59461
GPR20	-1.82316	0.59461
PABPN1L	-1.82316	0.59461
RNU6-483P	-1.82316	0.59461
EEF1B2P7	-1.82316	0.59461
RNU6-705P	-1.82316	0.59461
AC099681.1	-1.82316	0.59461
PGAM1P6	-1.82316	0.59461
AL158207.1	-1.82316	0.59461
TRMT2B-AS1	-1.82316	0.59461
MRPS21P5	-1.82316	0.59461
RPL23AP30	-1.82316	0.59461
AL354977.1	-1.82316	0.59461
AL731577.1	-1.82316	0.59461
ASH1L-IT1	-1.82316	0.59461
AL161672.1	-1.82316	0.59461
NDUFB4P3	-1.82316	0.59461
AL357874.2	-1.82316	0.59461
AL162253.1	-1.82316	0.59461
TSPAN19	-1.82316	0.59461
AC110994.1	-1.82316	0.59461
AL034417.1	-1.82316	0.59461
RPEP4	-1.82316	0.59461
LATS2-AS1	-1.82316	0.59461
AC107072.2	-1.82316	0.59461
AC004129.2	-1.82316	0.59461
AC239798.2	-1.82316	0.59461
AL157896.1	-1.82316	0.59461
MRPS36P1	-1.82316	0.59461
FTH1P11	-1.82316	0.59461
MTCO3P11	-1.82316	0.59461
RPS3AP29	-1.82316	0.59461
AC022748.1	-1.82316	0.59461
AL121748.2	-1.82316	0.59461
AL355864.2	-1.82316	0.59461
AC007537.2	-1.82316	0.59461
RPS3AP43	-1.82316	0.59461
AC078785.3	-1.82316	0.59461
CCDC74BP1	-1.82316	0.59461
AP002336.1	-1.82316	0.59461
HNRNPCP8	-1.82316	0.59461
AP002392.1	-1.82316	0.59461
AC092747.2	-1.82316	0.59461
AC023050.4	-1.82316	0.59461
AC027279.1	-1.82316	0.59461
AC002550.1	-1.82316	0.59461
LINC01976	-1.82316	0.59461
AC103988.1	-1.82316	0.59461
MIR3165	-1.82316	0.59461
MIR4633	-1.82316	0.59461
MIR4685	-1.82316	0.59461
AC134669.1	-1.82316	0.59461
MIR5188	-1.82316	0.59461
RN7SL577P	-1.82316	0.59461
AC007923.4	-1.82316	0.59461
AC078802.1	-1.82316	0.59461
AL050403.2	-1.82316	0.59461
AC008592.5	-1.82316	0.59461
AC016405.2	-1.82316	0.59461
AL118558.4	-1.82316	0.59461
AC010205.1	-1.82316	0.59461
AC245014.3	-1.82316	0.59461
FLJ36000	-1.82316	0.59461
AC069503.3	-1.82316	0.59461
AL031258.1	-1.82316	0.59461
AC018445.2	-1.82316	0.59461
CDC27P3	-1.82316	0.59461
MIR4521	-1.82316	0.59461
AF228730.5	-1.82316	0.59461
AL592164.2	-1.82316	0.59461
CASC11	-1.82163	0.208889
AC009509.1	-1.8207	0.230545
ST7-AS2	-1.8191	0.47041
AC024619.3	-1.8191	0.47041
AC016251.1	-1.8191	0.47041
ALG3P1	-1.81905	0.471399
AC008149.1	-1.81905	0.471399
AL592528.1	-1.81905	0.471524
AL121601.1	-1.81905	0.471524
AP001099.1	-1.81905	0.471524
AL512625.2	-1.81851	0.037226
SLC17A9	-1.81682	0.100381
RPS23P8	-1.81662	0.035587
LRRC70	-1.813	0.236651
CDH5	-1.81101	0.090759
AL844908.2	-1.8074	0.335475
EXOC3L4	-1.80418	0.10406
IGSF11	-1.8035	0.600876
DOK2	-1.8035	0.600876
ALLC	-1.8035	0.600876
CRYBA2	-1.8035	0.600876
PRSS37	-1.8035	0.600876
NCF1C	-1.8035	0.600876
TTC16	-1.8035	0.600876
ACER1	-1.8035	0.600876
LGALS9C	-1.8035	0.600876
FADS6	-1.8035	0.600876
ADH6	-1.8035	0.600876
TOPAZ1	-1.8035	0.600876
TMEM132E	-1.8035	0.600876
OR6M1	-1.8035	0.600876
RNU6-986P	-1.8035	0.600876
RN7SKP50	-1.8035	0.600876
AP001043.1	-1.8035	0.600876
RNU6-29P	-1.8035	0.600876
MIR602	-1.8035	0.600876
RNU6ATAC4P	-1.8035	0.600876
RPL7AP9	-1.8035	0.600876
EEF1DP4	-1.8035	0.600876
AC006971.1	-1.8035	0.600876
TVP23CP1	-1.8035	0.600876
AL121987.1	-1.8035	0.600876
HNRNPA3P1	-1.8035	0.600876
LINC00111	-1.8035	0.600876
GUSBP11	-1.8035	0.600876
AL353771.1	-1.8035	0.600876
ATP5MC1P1	-1.8035	0.600876
AL445928.1	-1.8035	0.600876
KRT8P10	-1.8035	0.600876
AC097347.1	-1.8035	0.600876
CLIC1P1	-1.8035	0.600876
AC023481.1	-1.8035	0.600876
AC018868.1	-1.8035	0.600876
HDAC1P2	-1.8035	0.600876
AL121832.1	-1.8035	0.600876
LDHAP2	-1.8035	0.600876
RC3H1-IT1	-1.8035	0.600876
RNF216-IT1	-1.8035	0.600876
AL121781.1	-1.8035	0.600876
RN7SL801P	-1.8035	0.600876
RN7SL749P	-1.8035	0.600876
AC002070.1	-1.8035	0.600876
KDELC1P1	-1.8035	0.600876
SEMA5A-AS1	-1.8035	0.600876
AC037450.1	-1.8035	0.600876
AP003469.1	-1.8035	0.600876
AC018682.2	-1.8035	0.600876
AC104576.1	-1.8035	0.600876
AP000873.3	-1.8035	0.600876
AC078820.1	-1.8035	0.600876
AC106028.1	-1.8035	0.600876
AL133241.1	-1.8035	0.600876
AC087516.1	-1.8035	0.600876
EIF4EBP2P2	-1.8035	0.600876
ANKRD26P1	-1.8035	0.600876
AC126365.1	-1.8035	0.600876
AC068594.2	-1.8035	0.600876
AC015936.1	-1.8035	0.600876
PNMA6B	-1.8035	0.600876
AC006254.3	-1.8035	0.600876
AF146191.1	-1.8035	0.600876
AC023513.1	-1.8035	0.600876
AL137246.1	-1.8035	0.600876
AC009229.3	-1.8035	0.600876
SYNGAP1-AS1	-1.8035	0.600876
AC097634.2	-1.8035	0.600876
Z82195.2	-1.8035	0.600876
AC003001.2	-1.8035	0.600876
TRBV13	-1.8035	0.600876
TRBV12-4	-1.8035	0.600876
MIR6746	-1.8035	0.600876
AC068831.6	-1.8035	0.600876
AL360294.1	-1.8035	0.600876
AL445363.3	-1.8035	0.600876
PAUPAR	-1.8035	0.600876
MIR4678	-1.8035	0.600876
AC006946.2	-1.8021	0.337259
AL355312.5	-1.79849	0.32078
AKT3-IT1	-1.79789	0.329754
AC007262.2	-1.79789	0.329754
HNRNPRP1	-1.79638	0.330072
BIRC6-AS2	-1.79638	0.330072
SAXO1	-1.79449	0.313247
AL031775.2	-1.79407	0.058976
AL034417.3	-1.79222	0.297535
SLC25A1P5	-1.79148	0.299946
AL161756.2	-1.7905	0.064855
AC078880.3	-1.79048	0.350094
HCG14	-1.78808	0.320794
LINC01843	-1.78676	0.171894
AC074031.1	-1.78639	0.324794
TNFRSF8	-1.78614	0.063907
GRPEL2-AS1	-1.7855	0.311
AL132765.2	-1.78252	0.317249
IFITM4P	-1.78184	0.299595
AC055764.2	-1.78164	0.148366
RPL12P38	-1.78	0.341161
SMPD5	-1.77968	0.317828
FGR	-1.77871	0.638028
TFEC	-1.77871	0.638028
GRIA2	-1.77871	0.638028
ACY3	-1.77871	0.638028
CYP2C9	-1.77871	0.638028
RLBP1	-1.77871	0.638028
SLC25A52	-1.77871	0.638028
CNGA3	-1.77871	0.638028
CDH8	-1.77871	0.638028
CRYGC	-1.77871	0.638028
CCR1	-1.77871	0.638028
UCMA	-1.77871	0.638028
TMIGD2	-1.77871	0.638028
OPRPN	-1.77871	0.638028
SOSTDC1	-1.77871	0.638028
SNTG2	-1.77871	0.638028
CD19	-1.77871	0.638028
FXNP2	-1.77871	0.638028
AMBN	-1.77871	0.638028
RNF186	-1.77871	0.638028
TPRX1	-1.77871	0.638028
PLD5	-1.77871	0.638028
OR6T1	-1.77871	0.638028
IFNL2	-1.77871	0.638028
MROH7	-1.77871	0.638028
ACTL7A	-1.77871	0.638028
HIST1H1T	-1.77871	0.638028
HSPE1P11	-1.77871	0.638028
ASTL	-1.77871	0.638028
C20orf203	-1.77871	0.638028
RNU6-661P	-1.77871	0.638028
RNU6-653P	-1.77871	0.638028
RNU1-19P	-1.77871	0.638028
RNA5SP197	-1.77871	0.638028
RNU6-1210P	-1.77871	0.638028
RNA5SP493	-1.77871	0.638028
RNU4-51P	-1.77871	0.638028
RNA5SP513	-1.77871	0.638028
RF00408	-1.77871	0.638028
RNU6-234P	-1.77871	0.638028
HIST2H3C	-1.77871	0.638028
BTNL2	-1.77871	0.638028
LINC00487	-1.77871	0.638028
SNORD116-9	-1.77871	0.638028
RNU1-129P	-1.77871	0.638028
MIR196A2	-1.77871	0.638028
MIR185	-1.77871	0.638028
RNU1-77P	-1.77871	0.638028
AURKAP1	-1.77871	0.638028
NPM1P32	-1.77871	0.638028
AL357054.1	-1.77871	0.638028
MIR1208	-1.77871	0.638028
SNORA2C	-1.77871	0.638028
SNORD111B	-1.77871	0.638028
RNU6-1068P	-1.77871	0.638028
SNORA74C-2	-1.77871	0.638028
BX842568.2	-1.77871	0.638028
RPL23AP14	-1.77871	0.638028
AC083949.1	-1.77871	0.638028
AL022310.1	-1.77871	0.638028
AL358613.1	-1.77871	0.638028
RPS14P4	-1.77871	0.638028
DDX11L16	-1.77871	0.638028
MTND4P30	-1.77871	0.638028
AL033504.1	-1.77871	0.638028
AL627223.1	-1.77871	0.638028
AC106873.1	-1.77871	0.638028
ITPKB-AS1	-1.77871	0.638028
LINC00377	-1.77871	0.638028
SPATA31C1	-1.77871	0.638028
HMGB1P49	-1.77871	0.638028
AL359885.1	-1.77871	0.638028
AC008080.3	-1.77871	0.638028
AL441963.1	-1.77871	0.638028
FNDC1-IT1	-1.77871	0.638028
BX842568.4	-1.77871	0.638028
LINC02250	-1.77871	0.638028
AC019197.1	-1.77871	0.638028
AL583824.1	-1.77871	0.638028
AC128709.3	-1.77871	0.638028
ARPC3P2	-1.77871	0.638028
RN7SL569P	-1.77871	0.638028
PLS1-AS1	-1.77871	0.638028
RN7SL629P	-1.77871	0.638028
AC017015.2	-1.77871	0.638028
C3orf67-AS1	-1.77871	0.638028
RPS3P7	-1.77871	0.638028
PSG11	-1.77871	0.638028
RN7SL845P	-1.77871	0.638028
AC008897.2	-1.77871	0.638028
PSD2-AS1	-1.77871	0.638028
AC124854.1	-1.77871	0.638028
UNC93B4	-1.77871	0.638028
FCF1P8	-1.77871	0.638028
LINC02228	-1.77871	0.638028
AC114550.2	-1.77871	0.638028
ZNF317P1	-1.77871	0.638028
AC008619.1	-1.77871	0.638028
AC009435.1	-1.77871	0.638028
AC087277.1	-1.77871	0.638028
AP002954.1	-1.77871	0.638028
CACNA1C-IT1	-1.77871	0.638028
CBX3P5	-1.77871	0.638028
AC004486.1	-1.77871	0.638028
AC073896.5	-1.77871	0.638028
PPIAP6	-1.77871	0.638028
AL591770.1	-1.77871	0.638028
AC023968.1	-1.77871	0.638028
LINC02568	-1.77871	0.638028
AC007599.1	-1.77871	0.638028
AC007608.2	-1.77871	0.638028
PHBP21	-1.77871	0.638028
AP003071.2	-1.77871	0.638028
AC136285.1	-1.77871	0.638028
AC009712.1	-1.77871	0.638028
AC079341.1	-1.77871	0.638028
AC012213.2	-1.77871	0.638028
AC027763.1	-1.77871	0.638028
HID1-AS1	-1.77871	0.638028
AC011840.3	-1.77871	0.638028
MIR4316	-1.77871	0.638028
MIR3648-2	-1.77871	0.638028
MIR5706	-1.77871	0.638028
AP001094.3	-1.77871	0.638028
AC005520.3	-1.77871	0.638028
AL021997.1	-1.77871	0.638028
AL590095.2	-1.77871	0.638028
AC073648.5	-1.77871	0.638028
AC012629.2	-1.77871	0.638028
RNU6-91P	-1.77871	0.638028
AC079610.3	-1.77871	0.638028
AL359736.1	-1.77871	0.638028
CCL14	-1.77871	0.638028
AL662791.2	-1.77871	0.638028
AC015656.1	-1.77871	0.638028
AL512652.2	-1.77871	0.638028
LINC00244	-1.77871	0.638028
AL162377.2	-1.77871	0.638028
AC005252.2	-1.77871	0.638028
AC034229.5	-1.77871	0.638028
AC022596.2	-1.77871	0.638028
AC022726.2	-1.77871	0.638028
MIR4469	-1.77871	0.638028
AC087591.1	-1.77871	0.638028
LUARIS	-1.77603	0.296979
SMIM15-AS1	-1.77554	0.303683
MIR6719	-1.77554	0.303683
AC010761.6	-1.77551	0.298509
AC079880.2	-1.77551	0.298509
SIRPG	-1.77498	0.154002
AC022146.2	-1.77365	0.325428
AC092720.1	-1.77337	0.075147
SPN	-1.77282	0.000773
SPINT1-AS1	-1.77223	0.320728
TBC1D3B	-1.77223	0.320728
AC060814.3	-1.7711	0.298618
PRSS3P4	-1.77019	0.303449
PRSS30P	-1.7698	0.29888
RNU6-1285P	-1.7698	0.29888
NOP56P3	-1.7698	0.29888
VIPR2	-1.76938	0.321312
AC138811.1	-1.76886	0.303718
LINC02080	-1.76698	0.088206
AC011466.2	-1.76476	0.162789
SETBP1	-1.76468	0.307299
RNU6-195P	-1.76468	0.307299
AQP5	-1.76401	0.300806
LINC02603	-1.76008	0.335429
RAC2	-1.75883	0.030297
NPHP3-AS1	-1.75875	0.318716
AC008985.1	-1.75875	0.318716
LRRN4	-1.75792	0.309547
FNDC11	-1.75626	0.165923
AC231981.1	-1.75264	0.040977
NAGPA-AS1	-1.75151	0.179968
EGFEM1P	-1.74649	0.321253
FABP7P2	-1.74608	0.328514
AC020612.3	-1.74575	0.117388
MIR6835	-1.74516	0.062078
HCG23	-1.74362	0.126157
PRDM7	-1.74149	0.121233
DPH6-DT	-1.74087	0.330299
IL24	-1.73671	0.006788
AL645939.5	-1.73359	0.120742
AL591721.1	-1.73224	0.113697
AC006946.1	-1.72498	0.122932
AC124798.2	-1.72489	0.372403
IL4	-1.72001	0.23969
LRAT	-1.71973	0.128972
AC103858.2	-1.71788	0.233578
AC127526.2	-1.71777	0.26908
MESP2	-1.71724	0.129889
AC015813.7	-1.71382	0.094917
AC137723.1	-1.71257	0.24049
MARK2P9	-1.71202	0.145791
CDK8P2	-1.71155	0.234939
AC079385.3	-1.71028	0.233599
ASB9	-1.70997	0.043922
AC009994.1	-1.70945	0.251357
AC007546.1	-1.70697	0.220253
LINC00092	-1.70655	0.235619
APLN	-1.7061	1.86e-15
AL031281.3	-1.70587	0.005577
MEIS1-AS2	-1.70392	0.235799
ZNF556	-1.70268	0.23345
MIR645	-1.70268	0.23345
GNG8	-1.69959	0.22255
SMG1P4	-1.69951	0.249588
DCN	-1.6994	8.39e-06
MIR1-1HG-AS1	-1.69891	0.23351
AC099778.2	-1.69717	0.207393
AC008440.1	-1.69343	0.277155
AC024270.1	-1.68783	0.240046
SMTNL1	-1.68715	0.241833
AL158163.2	-1.68584	0.086738
GALNT5	-1.6827	0.204608
AC245014.1	-1.67984	0.262638
LINC01783	-1.67953	0.217902
Z83844.2	-1.6788	0.277743
AC080188.1	-1.67742	0.228673
AL079342.3	-1.67567	0.194618
AC107952.2	-1.67438	0.188109
AL138752.1	-1.67422	0.186202
BX284668.2	-1.67062	0.059671
SLC7A4	-1.66713	0.077183
AC005962.1	-1.66475	0.188516
ACP5	-1.66385	0.059655
AC002470.1	-1.66117	0.19448
LINC01554	-1.65874	0.212859
AP000753.2	-1.65407	0.217498
GOLGA8Q	-1.64947	0.15155
AC005837.3	-1.64791	0.202025
ADGRL3	-1.64623	0.215481
NPAS3	-1.64553	0.010938
AC023794.4	-1.64458	0.139044
AL136115.2	-1.64202	0.146128
SLC16A12	-1.64157	0.065458
AC010735.1	-1.63826	0.209427
ZNF541	-1.63741	0.116017
AC097493.4	-1.63501	0.035124
LCA10	-1.62999	0.162799
GJB2	-1.62052	0.159508
LINC00706	-1.61446	0.071084
DHH	-1.61166	0.022646
SEC14L5	-1.60686	0.072909
AC233723.1	-1.60632	0.138654
TMEM163	-1.60468	0.088841
MYO15A	-1.60039	0.035279
AC243965.2	-1.60006	0.053735
AC004923.4	-1.5999	0.000656
TGFBR3	-1.58915	1.02e-23
ADRA2B	-1.58594	0.000903
ERBB4	-1.58571	0.396715
AC026401.1	-1.58551	0.430825
AL023775.1	-1.57967	0.396823
GJC3	-1.57928	0.416733
AC084876.1	-1.574	0.394419
RASGRP3	-1.57369	3.41e-05
DIRAS3	-1.57318	2.24e-14
AC008243.1	-1.57233	0.223977
AC139451.1	-1.57185	0.401758
RNU6-920P	-1.57154	0.377948
ZNF257	-1.57145	0.260963
LUNAR1	-1.57129	0.290295
AC009955.4	-1.57129	0.311141
MIR8078	-1.57083	0.318702
LINC00571	-1.56999	0.317397
CCDC89	-1.56933	0.225318
MYCN	-1.56738	0.180625
RNA5SP490	-1.56622	0.2245
CYP26A1	-1.5662	0.00133
DEFB109F	-1.56585	0.38004
ATOH8	-1.56569	4.81e-07
AL031963.3	-1.56519	0.170397
LHX3	-1.56498	0.385185
CALY	-1.56434	0.288712
LINC02482	-1.56409	0.281857
IRX3	-1.56285	0.171902
MIR1250	-1.56247	0.40541
AP001005.3	-1.56247	0.40541
RPL10P12	-1.56104	0.394459
AL133481.1	-1.56104	0.394459
RF00026	-1.56104	0.423759
AC004834.1	-1.56079	0.084225
ITIH4	-1.56058	0.380506
AC027796.5	-1.56058	0.380506
PPP4R1-AS1	-1.56058	0.380506
MIR3122	-1.56058	0.380506
AC127024.7	-1.56035	0.40422
AC006116.5	-1.55985	0.404582
MARK2P17	-1.55923	0.31553
AC005307.1	-1.55884	0.404445
CALHM3	-1.55837	0.308736
PACRG	-1.55832	0.404946
AC099677.1	-1.55792	0.015485
EXOSC3P1	-1.55782	0.228212
NRCAM	-1.55593	0.413604
IGHG1	-1.55488	0.382609
HSPB7	-1.55416	0.326254
HIST1H3A	-1.55398	0.185868
AC019080.4	-1.55389	0.382964
AC018445.3	-1.55389	0.382964
AL121768.1	-1.55389	0.422628
AC100793.4	-1.55348	0.382941
LARS2-AS1	-1.55344	0.384618
PDE11A	-1.55329	0.114044
AL355297.3	-1.55319	0.219377
MIR339	-1.55316	0.332411
RAB44	-1.55249	0.383296
BCL2L10	-1.55206	0.182545
AP002807.1	-1.55203	0.069601
MIR2116	-1.55131	0.291547
OXCT2P1	-1.55128	0.402393
AL161443.1	-1.55128	0.402393
SNHG21	-1.5508	0.215227
KF456110.1	-1.55048	0.293586
EMX1	-1.54975	0.42997
LINC01488	-1.54975	0.42997
SNHG22	-1.54973	0.31464
PPL	-1.54917	2.93e-12
SPDYE21P	-1.54775	0.119065
RNU5F-4P	-1.54769	0.427022
AL356481.3	-1.54761	0.400633
AL031719.1	-1.54756	0.214129
PTGDR2	-1.54746	0.292936
RNU6-216P	-1.54739	0.104135
IL17C	-1.54685	0.380929
ADAMTS7P4	-1.54685	0.380929
AC008406.3	-1.54685	0.380929
AC135050.4	-1.54683	0.146666
RPL21P119	-1.54671	0.387108
AC107884.1	-1.54656	0.294074
RPS20P4	-1.54606	0.263909
AP003071.5	-1.54533	0.404603
PTPRQ	-1.54433	9.45e-20
LRRK2	-1.5441	0.220242
AC018470.1	-1.54334	0.148907
AL513365.1	-1.5431	0.18214
[truncated: 29,967 more rows]
