# Supplementary material for: Fibronectin mediates activin A-promoted human trophoblast migration and acquisition of endothelial-like phenotype
Source: Cell Commun Signal. 2024 Jan 23;22:61. doi: 10.1186/s12964-023-01463-z (PMC10807102; doi:10.1186/s12964-023-01463-z)
Supplement: Supplementary file 2 — Additional file 2: Figure 1.-Source data 2. Excel file for Figure 1C. [file 12964_2023_1463_MOESM2_ESM.xlsx]

## Sheet: Activin A 6h 24h Venn digram
Activin A 6h DESeq	Activin A 24h DESeq	Activin A 6h DESeq |Activin A 24h DESeq
ITGB3	GPC6	PMEPA1
PLEC	SFRP1	JUNB
EPAS1	CSRP1	TGFBI
FADS3	C3	SOX4
GLIS2	S100A6	SKIL
NMB	SREBF1	FSTL3
INSIG1	BMF	FAP
ADAM12	RNF145	BHLHE40
SLCO2A1	SLC2A3	TPM1
KCNQ5	IGFBP5	GFPT2
PHLDA1	LINC00707	SPSB1
CCDC80	MARS	LOX
PIM1	DNMBP	SMAD7
CLUH	MYH16	GADD45B
NAT8L	ABCA3	FN1
RYBP	S100A10	SERPINE1
PIK3IP1	GARS	CYTH1
LRRC32	MAP3K20	COL16A1
WWC1	HMGCR	COL5A1
NNMT	TUBA1A	SH3PXD2A
PKIG	TMEM132A	VMP1
BCL3	LRIG1	SPARC
SOD2	IDI1	TFPI2
TGFB2	CALU	ADAM19
SNX29	MLLT11	BMPR2
IGSF10	YARS	COL7A1
SPTAN1	MAN2A2	PRSS23
RRBP1	CD9	IL11
SEMA4D	PDLIM5	ANKLE2
STOM	GRAMD1B	FURIN
SERPINB4	TNFRSF10D	COL4A1
PIEZO1	MTCL1	AC245041.1
NRG1	SLITRK6	LTBP2
SH3GL3	MYLIP	AC245041.2
SPP1	CALR	DSP
TYRO3	CTGF	DACT1
PTDSS1	CCBE1	PODXL
HNRNPR	LMO7	UACA
STAT3	FRMD5	FBXO32
RTN4	ABI3BP	TLE3
ARID5B	FDFT1	EPHB2
RNF19B	ATF4	CDKN2B
MICALL1	RUSC1-AS1	KLF10
VPS41	CTSC	RUNX1
MYH9	SOX9	TGFB1
EIF5A	ELL2	HEG1
KLF13	B4GALT5	COL27A1
GALNT16	MBNL1	GALNT2
P3H2	OSMR	CRLF1
DDX54	UBA1	ABCA1
ENO2	SERPINH1	RFLNB
CNBP	MICAL1	GAS7
TENT5B	SLC29A4	SPECC1
SH3RF3	PDIA3	NUAK1
FIBCD1	CLU	NRP2
SMAP2	DDAH1	CDH2
HIPK2	EDNRA	IGFBP4
KRT8	TTC28	NEDD9
C6orf141	KIF5B	ELK3
TUBB4A	CAPN2	APCDD1L
DLX4	ACAT2	PTPRK
BAZ1A	SORL1	KRT81
MSI2	HHAT	SOCS3
HSPA1B	SIAH3	IL1RAP
FAM171A1	PDP1	XYLT1
SLC19A1	GNG11	OLFM2
LMO4	NTM	MN1
BNIP3	HMGCS1	TXNIP
SYNJ1	MGAT5	IGF1R
SLC38A2	PDIA4	HES1
TBC1D5	NRP1	SPHK1
EPB41L1	NFKB2	SACS
KRI1	PLTP	PRKCA
EIF3B	PTPN14	FOXP1
ARID5A	NID1	SNAI1
CXXC5	GNG12	GALNT10
TSKU	CDK2AP2	AMTN
TFPI	SEC24D	CITED2
PUS1	ARL4A	CSRNP1
IMP4	REV3L	RNF150
NAV2	TMEM167A	LIFR
CREB3L1	EPHA2	DCBLD1
MED30	ARCN1	TAGLN2
BMP4	SLC47A1	LRIG3
AQP3	TFAP2C	TIMP2
NAGA	BAHCC1	JAG1
IGSF8	TMEM97	HIVEP1
POLR1A	B3GNT5	MOB3B
ZNF697	SLC25A24	APCDD1L-DT
CXCL12	OXTR	DPYSL3
AASS	CPT1A	SFMBT2
EIF3A	EMP3	ANXA8L1
TRMT1	ATOH8	TGM2
GOLGA8A	SIPA1L2	RHOB
RRP1	AK2	LBH
NEMP2	ANKH	LIMS1
TCERG1	EDEM1	TRIO
PTPN21	SLC20A1	VAV2
PCLO	ETV4	PDLIM7
MAPRE2	RAP1B	ANO6
PDE4D	SHROOM2	TNFRSF12A
ANKRD27	CD47	CEMIP2
ABHD4	SDC3	LINC01583
ATP10A	AKAP12	SLC25A37
SEMA4G	PCDH7	PLOD2
URB1	KIAA1549L	YIPF5
TNPO2	TUBG2	NDST1
VAMP2	GCNT1	KTN1
PPME1	CREB3L2	ITGA4
BCAT2	MSMO1	FLNB
MAP2K6	PLAU	SAMD12
ATP1B3	TGFA	SYNE1
BTN2A2	NCR3LG1	PFKFB3
HNRNPA3	SARS	VDR
RCN1	VCL	FAT1
LMNB2	PLEKHG3	CAMK1D
CCDC85B	SH3BP5	ANKRD50
NAA50	PPIB	TNS1
CLIP2	CDC42EP3	NOX4
PCSK6	P4HA1	SAMD11
GLCE	MXD4	PACS1
OR2I1P	BST2	PHLDB1
RNF152	MIR193BHG	COL4A2
SNX12	NEURL1B	CACNA1C
RELB	PLEKHA8	ALDH3B1
PEX5	RGS4	ID3
ATP2A3	CRYBG1	PLXND1
KCNJ11	MEF2D	MEX3B
CD44	DOCK6	TM7SF2
RHOQ	GMIP	ETS2
KLF11	PI16	ITGA5
P2RX4	QTRT2	TNFSF15
GM2A	NUPR1	UNC5B
ACTG1	TP53I3	MAP3K2
CDV3	NRAS	LPCAT2
PPP3CA	PLEKHG4	UTRN
PTMA	CDK6	GREM1
GAS5	BGN	KAT2B
EIF1AXP1	GATA2	IER3
SLC10A3	CUEDC1	MYBBP1A
ARNTL	THRB	ARSI
SLC27A4	AXL	SEMA3D
RND2	LRRC17	ITPRIPL2
DPYSL2	ABCB10	ZFP36L1
ATAD3A	LMAN1	PTPRE
VWA8	PAFAH1B2	MARCKS
RRS1	F2R	PLAT
PPM1H	IGFBP7	EFEMP1
CD151	PDLIM1	ID1
TRIML2	SAMD4A	MFSD12
CAMK2N1	TMED7	SIPA1L1
FMNL1	LINC01293	ITGB5
ERLIN2	CLCN3	NCS1
UPF1	PLA2R1	FGF2
CHRD	COL4A5	LHX1
PSMG3-AS1	SAR1A	BIN1
MPP3	EGR2	WBP1L
SVIP	NRIP1	RRP12
UBTF	TENM2	RBMS1
NUCKS1	PNPLA3	RAI14
GABARAPL1	ZNF367	NCOR2
FOXA1	SPIDR	ARHGEF40
SYNJ2	ACTR1A	AMOT
NCKAP1	ARRB1	MYEF2
GAS2L3	ARHGAP10	MTHFD1L
TSR1	SSPO	SPDL1
SIN3A	COPG1	APLN
FDXR	IGFBP6	LINC01711
B4GALT6	PLCL2	APBB2
IQCJ-SCHIP1	SMAD3	MYC
UBP1	PGK1	DBN1
LINC00857	ID4	DAAM1
EFNA1	PLOD3	LPAR5
MYO1E	GPX8	SLC8A1
LTBP1	DNAJC15	TCF4
CHMP4B	SYNE2	RASGRP1
SBK3	RASGRP3	ANKRD20A5P
MGAT1	MORC4	BTBD19
ALAD	TMEM206	UPP1
KIAA0930	RTN4R	CALD1
LMBRD2	EBP	SBNO2
TEAD3	SELENOF	LHFPL2
PTPRA	LGALS1	PPP1R3C
ST3GAL5	GRAMD4	ITGAV
ETS1	PLCB4	FHDC1
GNG7	SRP9	ADGRG1
ELF4	ENTPD6	ST5
OSBPL9	VEGFC	TBX3
KIFC3	KHK	SLC4A2
C1orf198	GSTM4	NCL
CYP2S1	MELTF	TARSL2
NOL6	SPRY2	PPP1R13L
MAP4	FKBP14	MAGI1
FOXF2	MAGED1	CSDC2
TOR3A	TAOK1	FHOD3
BOD1	ADCY9	LYPD1
GRAMD1C	VASN	QPCT
BAIAP3	TMED3	SIK1B
FNTA	FAIM2	SHISAL1
MAF1	HHIP	DLC1
HERC6	CLEC18B	BCL6
SLC12A7	GNE	PRR36
DCTPP1	RTKN2	PKDCC
MIR17HG	PLOD1	CLDN11
LIMD2	UQCRC1	PTTG1IP
CLTCL1	GNPDA1	DKC1
EXTL2	MINK1	ANK1
CAPN15	SYT1	PPP2R2B
C5	CBX7	MRAS
CTNND1	APLP1	MEX3A
CHD5	SH3BP5L	DSE
HNRNPU	EMILIN3	TRIB1
CSNK1G2	GPAM	CORO6
ANXA2	COLGALT2	NOLC1
ACOX3	LSM14B	TAGLN
GABRD	MAP1B	PYGL
GDF10	SBK1	ARL15
TNKS1BP1	TSPAN9	PRNP
PLS1	PCGF5	TCOF1
FAM155A	HSPH1	TGIF1
STRIP1	ZFPM2	LFNG
PIGK	TMEM59L	SLC12A8
AP5B1	TPM2	LYPD6B
MYL12A	STK24	COL6A3
YPEL5	SEL1L	ANXA1
ASPH	MPP4	ANKRD33B
AC125807.2	TM9SF2	SSH1
SNHG1	AC022149.1	ST6GAL2
CLCF1	TRIM27	ST6GAL1
SRBD1	ACYP1	HERC3
CAMKK1	CDT1	CEACAM1
SAT1	OSBPL8	PDE7B
CRTC3	LINC00641	DDX21
LMBRD1	FMR1	UGCG
MSANTD3	RHOBTB2	NFATC2
FAM57A	PCDH10	PLEKHA7
FBL	LIMCH1	IL13RA1
ZNFX1	TRIM25	SIK1
PPA1	TAPBP	TMEM65
GJA1	DNAJB6	MYO18A
SSTR2	OPTN	KSR1
G3BP1	PTGIR	VIM
NCAPD2	SCML2	SNX25
MAP3K1	GAL3ST4	SVEP1
VLDLR	ZNF512B	CDK14
RNF217	SEC62	MFAP2
GPRASP2	ARSK	NPR3
HDAC4	TJP3	PEG10
UNG	MMP19	ALDH3A2
TIMM13	PADI3	CD24
HOGA1	PADI2	COL1A1
C1orf216	ENOSF1	ADA
URI1	NDUFB4	PITPNM1
EIF2AK4	TVP23B	TGFBR3
SDC2	PPP1R13B	TNFRSF21
OSBP2	HSD17B7P2	PEA15
MAP3K7CL	PTX3	AATF
LRRC8C	RFTN1	PGRMC2
FAAP100	PYCR1	PTPRQ
FMO5	COL1A2	DENND3
IL32	SCG2	CRISPLD1
TP53I11	CHMP1B	STXBP5
LINC01537	DIP2B	ANTXR1
HNRNPL	NGFR	TMEFF2
MEGF10	NFKBIE	CXADR
LARP6	TNRC18	SEMA5A
WDR17	GXYLT2	MIR22HG
SIGMAR1	GOLT1B	NACC2
GHDC	CRTC1	TBC1D16
RHBDF2	TMEM185B	BOP1
RAB33A	MAP3K5	NR3C1
AIDA	ABCB8	SDC4
HMCES	RAMP1	SGPL1
PRPS2	LGALS3	MAP3K4
DAZAP1	FUS	ITGA2
LINC01615	SBF2-AS1	SYT14
EIF3EP1	DEPP1	THBS2
B3GALNT2	MMP11	PAWR
MX1	CCDC24	MTMR10
USP30	AL683807.1	ABCC1
TRIM65	CABLES1	POMT2
SUN1	KCNG2	CDC42EP4
GPR39	ZBTB25	GLIS3
PPP1R15B	CAMTA2	MYOF
WNT7B	GPX1	SPATS2L
SLC39A13	SPTLC1	GYG2
PLXNA1	IGSF9	DUSP4
AL162231.4	AMPD2	HSPA4L
SNHG15	PTPRN	ADM
INTS10	RARRES3	PGM2L1
SNORC	CTC1	FLRT2
SIRPB1	SUSD6	PBX1
SNHG3	C1QBP	CNTNAP1
FAM84B	GPC1	MARCKSL1
DUSP7	CSTB	ORAI2
IFT80	SLC19A2	INPPL1
RCC1	WDR86	TNFAIP8
ADAMTS13	SLC22A23	PPARD
COMP	TANC1	RUNX3
LINC01152	ATXN10	RCL1
AC105206.3	ALKBH8	QPRT
CDKN1B	PHGDH	THBS1
COL4A4	FAS	S100A11
PPM1G	ANKRD11	IRF2BP2
ZNF598	MSN	AEBP1
GRK6	SRPRA	MRTFA
BEND3	SQSTM1	CUL4B
AHNAK2	CAST	MICAL2
FOSL2	HAND2-AS1	PRKAB2
RNASEH2B	TTC3	DAG1
GNAL	PIK3AP1	TSPAN4
PIGB	GATA3	LINC00511
AL358334.2	DERL1	CYP27C1
TRNT1	ANKRD36B	DIRAS3
LARP1	FZD7	ATXN7L3
SRSF2	CCDC74A	TSC22D1
PKD1L2	FAM163A	FAXDC2
SERTAD4	ADGRF5	HRH1
NOP14	NFATC2IP	SLC16A1
ST3GAL1	PHF19	DHTKD1
FBXO3	RASSF8	ATP13A2
LGALS8	TSN	DUSP5
IL17RC	SSR1	PTGES
SIRT2	CDYL2	NET1
HMGCL	RPN2	KIT
PLEKHA4	P4HA2	FBLIM1
RABGGTB	LAPTM5	ANXA5
NIPSNAP1	LINC01828	CDC42EP1
HSP90AA1	YTHDF3	SEMA3B
RIOX2	LRP4	HIC1
MOK	VAMP1	ZBTB38
DMTN	TMED10	DHX37
ACTC1	CHRM3	PDGFA
DSC3	XRCC5	DENND5B
RAB22A	CDC25B	HSPA5
WNT10B	NEK8	SEMA3F
PAICS	PLRG1	KALRN
SLC29A3	EVA1C	ARHGAP32
PYCR3	MSL3	NAMPT
ATP1B2	TMEM170B	TOM1L2
PNP	APP	FAM129A
IFI27L1	INPP1	GOLIM4
SLC6A15	DLG3	RHOBTB1
AC099552.4	WARS	MOV10L1
AIG1	AFF4	CACHD1
ACSL4	JAM3	SEMA3A
PAPPA	GATA2-AS1	LANCL2
MTUS1	PSMC4	OLR1
PTPRS	CCDC144CP	CD200
PITPNC1	CYP2U1	NFIB
GLS	VGLL3	SLC7A6
PABPC4	DHCR7	IPO7
SMPD1	RRM2	AC097634.1
AGAP1	SCARB2	ZFAND5
PRKAR2A	PPARA	SKP2
PCOLCE2	DPY19L2	CDC42SE1
PWP1	PDZD8	B3GALT2
ABLIM1	SEC31A	MME
BCAS3	DAD1	ELMSAN1
KDM4C	LINC02081	MMP2
PRKCD	NOTCH3	HACD2
IMPDH1	TNIK	HIF1A
RGS3	SPG21	EIF4G1
ETFDH	AKR7A2	SCN8A
PER1	ZFP36L2	PDE10A
FILIP1L	WDR36	PNMA1
KRCC1	GLA	SLC7A1
ANKRD37	FGF1	PRR5L
AKAP1	ITGA10	NREP
ZNF267	AC004923.4	NHSL2
FSCN1	DST	PGPEP1
GRHPR	ZNF117	MTCH1
ZMYM3	PRPF40A	AGPS
C4orf46	AC112721.1	MEIS2
DUSP3	TFDP1	MDFI
EXOC4	EXD3	AL139393.2
RMI2	SMAD5	ADD3
DMXL1	ARL5A	TPM1-AS
TOMM20	MACO1	ENAH
SSPN	SH2B3	RASSF5
SRSF7	FASTKD5	TRIP10
ATP6V0A1	CCL2	RALB
TMEM165	SPN	BMP1
FAM216A	CMPK1	GPR37
SBF2	PSAT1	WNT5B
ALG3	TBPL1	TEAD2
ZNF655	SYTL1	LDLRAD4
SCAPER	PFDN4	FAM111A
DEGS1	TBX2-AS1	HMGB1
NR4A2	SH3RF1	HMGB3
HOXB3	XPR1	TTLL12
TYK2	SMIM15	VSIR
RMDN1	GPRIN3	CERKL
ANXA8	PDGFC	AC020916.1
CACNG4	LRRC8A	PDGFRB
SMG1	GSTM2	SLC6A8
EIF2AK2	FBLN2	EMB
KCNK3	PRR11	TNC
PURB	ADCY5	RARA
GLMP	TMEM237	ULK1
CACNG6	TNK2	PPP1R14B
ZNF8	CEP41	SPOCK1
ADAMTS6	RNF24	PUS7
SERPINB8	TMEM14C	B4GAT1
ITGB2	POLR1C	GDPD5
CPM	SHISA3	IFRD2
TESMIN	CXCL8	FCMR
SLC12A6	ADRA2B	LIMK2
TMEM218	SOX13	LTBP3
PLCE1-AS1	RPN1	MICALL2
TMEM14A	GPSM1	SLITRK5
CDKN2AIPNL	STX1B	AZIN2
CCDC9	PAN2	OAS3
TCF12	KRAS	GPR161
CERS1	NFKBIA	AREL1
ARMC6	SCD	AC007750.1
LANCL1	TLR6	SRM
AHR	FAM214B	FAM8A1
GCAT	PNN	C9orf3
GPHN	NUP160	ACTBL2
MFAP3L	TCP1	RNF44
WDR7	P3H1	GPR162
HFE	TENM3	CCT2
ERMARD	IFI35	PANX1
CIAO2B	CELSR3	KLF9
ARIH2	RAB42	PKP2
GATAD2B	CTSH	SIRPA
MEG9	ACACA	CD37
PITPNM2	TRIP6	ITGA11
GFI1	CES2	GSE1
YIF1B	C9orf40	MAFK
ZNF354A	HMGN1	MYO10
ADI1	USB1	KDM3A
MEG3	PLD3	IRAK2
RGS19	OSTM1	FAM210B
AL627309.2	NOL11	SPTBN1
DSCR9	LPCAT1	KIF1C
TUBGCP6	ORAI3	PA2G4
LRRK1	INF2	PLEK2
SERPINB3	FAM198B	NKILA
SDCBP	TIPARP	WFS1
HDAC6	NEK3	MGP
PLA2G16	GPD1L	NIPAL3
SCAMP1	C21orf58	ARHGAP28
HLTF	DOCK5	PTGER2
ECHDC2	ATP7A	SERPINE2
BAZ1B	RANBP2	SULF1
ADAMTSL3	ACTB	RHOU
AGAP9	NMT2	GNA12
WNT9A	GOLPH3	CDCP1
CAMK1G	SFI1	NEK6
DFFA	WDR76	SEC14L2
CRYZ	ABR	PARP4
CERS2	H2AFY2	FRMD6
AL358472.4	AP1S2	ARHGAP18
PLEKHF2	BAZ2B	PLK2
SSBP2	CHML	ERMP1
ABCC3	ZNF365	TMEM106B
TMEM51	VASH2	CAMKK2
SLC45A1	DIXDC1	LINC01638
RRP9	APOL3	CYP24A1
RUSC2	STARD4	IFIT1
GADD45A	CYP26A1	PDE1C
GBF1	F11R	LRBA
CRY1	CARM1	F2RL1
EHHADH	H1FX	LY6E
SLC38A4	FAM199X	DAB2
CD55	ESCO2	LASP1
TIAF1	PRKD3	DOCK11
PPP1R15A	SRGAP1	LRRC59
HNRNPH3	SF3A3	PHLDB2
NEU1	AC093908.1	PHF23
BCKDHB	STRAP	ACSS2
U2AF2	TOMM40	CTSB
EXOC3	ZNF3	EML4
ADO	TMEM183A	COL5A2
DNM1L	GALNT7	SIM2
ATF7IP2	DNAH5	SCARB1
JPH2	C5orf56	FZD2
NHLRC1	CPXM1	MYO5C
COPS7A	ADAMTS16	MIR100HG
GOLGA1	AL117339.5	MYOCD
SFPQ	PLEKHA8P1	JUP
ZFX	ZNF83	FKBP4
CNN3	GPC2	ABCG1
NXPH4	NSDHL	NDRG1
ALG6	SLC38A1	ENG
BBS9	LRRC75A-AS1	CYP1B1
TST	NMD3	KDSR
S100A2	MYO1C	PLCG1
YY1	RABL2B	CDR2L
LYRM7	CSF1R	ZSWIM4
CDKN3	POMT1	ACTN1
SLC25A39	CHI3L1	TPM4
COA7	CGN	ITGA6
AC023449.2	CASP1	PRICKLE2
LTO1	SERINC1	MATN3
FMNL2	BZW1	BIRC3
CSNK2A2	BPGM	TMEM87B
TMEM184A	PRDM1	BMP6
PDAP1	COPA	PARD6A
RPL22L1	RAB11FIP3	IFIT2
NETO1	PSMD14	LHX1-DT
FLOT1	SNRPB	DENND2A
WDHD1	CDKN2AIP	ADGRG6
TOP2A	RGCC	SMARCA2
TMEM245	RECQL	DLGAP4
TMED4	SOCS4	ALDH5A1
TM2D2	ILF2	SLC5A6
OPRL1	MT-RNR2	IL4R
FAM76B	FCGRT	RCC2
PTPRJ	ATP5IF1	PIEZO2
KIF15	AL161431.1	TMEM215
NFAT5	BAIAP2L1	FA2H
REEP2	CHST2	ATP6V1A
CTBP2	RSRP1	COL8A1
PITRM1	SMIM13	LIMK1
SNX5	NDUFAB1	FKBP11
GABPB1	CA8	GRB10
EPS8	NEMP1	MMP14
NDUFB5	FER1L4	IDH1
OTUD7B	TMED2	ITGB1
CD72	APH1B	SH3KBP1
TRIM69	TP53	FMN2
HIVEP3	DUXAP8	PLEKHO1
MYO19	ADAP1	EIF1AX
CHMP2B	ARHGEF12	PLEKHH1
MICE	STK38L	LINP1
ETV1	TDRD7	LRRC37A4P
HNRNPD	MYO9B	HDAC2
HSPA12A	EVI2B	PIGW
FST	RAB6A	ITPRIP
TTLL7	HM13	ZC3H12A
SLC9B2	TBL1X	AHNAK
SLX4	OPN1SW	KCNE4
SCAMP5	AL365203.2	RNF121
TMEM178B	ALPG	ELOVL6
POLD4	SNTB2	ACBD4
CRELD1	EHD2	VDAC1
C19orf48	PDGFRL	ACBD7
CCNE1	LIMD1	SMARCC1
GPT2	PLEKHA2	PLCXD2
MFSD14B	CFH	BCAM
TGFB3	YAF2	EFR3A
HNRNPA0	FBLN7	CTPS1
NOCT	TBC1D17	HK1
EXOC6B	SLC2A13	LSS
ITGA2B	UBE2J1	AEN
PDCD5	PPIL1	OTUD4
WRAP73	TCEAL3	ZBED4
MSLNL	PKD2	MB21D2
ASPM	PLPBP	PIK3R3
CAP1	PRKAR1B	CHRNA9
CREB3L4	KLHDC3	GSPT1
ATG101	MLEC	KLHL24
MCTP2	UBE2H	AMIGO2
PHLDA3	CABLES2	GATAD2A
DEPDC1B	ARHGAP21	NAV1
GBP3	SSR2	ADSS
ZNF263	SYNC	DSEL
CNOT6LP1	KCNK2	ZNF146
BPNT1	AMOTL1	AC013451.2
DAPK3	DENND1A	GAL
DCAF4	EMC3-AS1	CDK18
ANKRD13A	TRAM2	MYOZ1
TMEM14B	SGSH	HTR1D
ZNF787	KLHL22	TFAP2A
GLUL	MMP13	XBP1
EBF4	SRP72	MAP7D1
RPS6	CST1	OBSCN
UTP4	RSL24D1	UTP20
SERTAD3	Z97989.1	MGARP
CAPN1	C11orf24	MEX3D
IQCE	STX1A	DSG2
DEGS2	SLC12A9	SLC3A2
UHRF1	CXCL1	RAB27B
DDX6	CENPM	FHL3
NEK7	TIGD3	MGAT5B
EIF3M	EPB41L3	PTHLH
AMIGO1	GNPNAT1	IGF2BP1
TMEM150C	ASF1A	CCDC71L
MUT	COMT	KLHL26
AC004264.1	NPIPB5	LIF
INSIG2	HECW2	MINDY2
AC005332.6	TWF1	CORO1B
BZW2	SLC30A7	AP000695.1
FZD4	IGF2R	LINC00342
KIF14	ROBO3	KITLG
HSDL2	STIP1	SAMHD1
PGS1	FOXN3	MKNK2
HTR6	POLQ	GOPC
ALDH18A1	LYPLA1	PDCD11
MYRF	RAB10	PLD1
NUMBL	CENPU	NPM1
RAPGEF5	CSDE1	NOXA1
DCBLD2	GTF3C4	ATP2B1
TSC2	PPP2R5E	ERBB3
WDR54	MAP4K4	SLC26A2
R3HDM4	ATP1A1	MRTO4
KNDC1	TREH	PDE5A
FGF12	DBP	MEX3C
TTLL3	MAPKAPK3	EZR
SLC2A11	AC137932.2	C11orf95
CCDC88B	TOX	ADGRF4
CMBL	HERPUD1	TMEM268
HNRNPH1	GKAP1	TCF3
CNNM4	JKAMP	GAD1
ACVR1B	LEPROTL1	PFKP
AC009061.2	STC2	RAB3D
MLH1	CRISPLD2	ITGB4
PRKAR1A	CFL1	NOP56
PALM	SMS	CCDC86
TOX2	MED15	PLS3
ADGRE2	ZXDB	SHANK3
RRM2B	ZBED1	RTN1
NMNAT2	APLP2	TLE4
TMC7	PUM1	TIMP1
EPG5	CPLANE1	LOXL2
WWP2	EMSY	PPP1R3B
POLR3GL	ATP2B4	SLC4A7
C11orf54	SERINC2	SPRY1
KIAA0232	IFITM2	ZMYM2
SALL4	LYPLA2	HPCAL1
MYCBPAP	COL4A6	MMP16
TMEM144	MT-RNR1	LDOC1
DGKH	FPGS	FLYWCH1
NSMF	MICAL3	SLC39A6
RAP1GAP	BLCAP	METTL7A
IFI16	TOP1	CCNY
ZSWIM3	NEIL1	DOCK10
C7orf57	PREP	COL5A1-AS1
GPR153	ITM2C	LYPD6
KPNA1	FRYL	SLC35F2
STAU2	FAM111B	DPY19L1
BCL9	PLCXD3	AP000695.2
ZDHHC11B	DCAKD	TRAF3
CCDC137	RPAP3	FBRSL1
MPP6	RNF207	LONRF2
HNRNPA2B1	LINC00265	SRC
ADGRB2	SELENOI	TNFRSF11B
AC138932.1	CEP250	NINL
SAFB	ZNF260	ALDH1A3
CAVIN1	ZC3H12C	GLI2
AC008752.2	CDKN2A	LINC00941
CDK5RAP2	LRRC37B	HSPA2
SIRT1	AKIRIN2	MDGA1
KRT86	ELMOD2	EIF4G2
C20orf96	TPST1	VARS
TPPP	RPL27A	ANTXR2
KMT5B	FGFBP3	SLFN11
SERPINB1	MOXD1	FOXS1
CASP7	ANKRD29	ABCE1
AC008676.1	NDRG4	TRIM62
EMG1	SPRED1	CKAP4
BCAN	TYSND1	CD59
AC012645.1	CCDC50	NEO1
RNPS1	ZNF41	FARP1
GNL3L	ATP2A2	MPRIP
SMG9	PARP9	PREPL
UBE2Z	LINC01291	SERPINB7
LGR6	MYDGF	MVK
CEP89	AC078819.1	RETREG1
TEAD4	ZNF641	FIG4
ENC1	RPF1	POGK
GPR45	MYCT1	HNRNPM
ARHGAP12	ZC3H7B	ANKRD13B
AL590560.1	ADH5	LUZP1
LGALS9	STARD5	UBASH3B
NFATC1	PRRT2	RALA
PAQR6	SLC46A3	DHX33
EID3	UHRF2	NCEH1
TEX2	SLC25A20	ARFGAP1
CAPN5	PRDM11	AC090192.2
ELAC2	SEC13	KRT80
UTP18	MNX1	ABCA5
ASS1	VAT1L	CD3EAP
RASGRF2	WDR34	SLC2A12
AC016705.2	RAB11A	NEIL3
IKBKE	RRP7BP	ALDH7A1
RBMS2	SCCPDH	EXD2
SLC52A2	LIMS2	STEAP3
IFFO1	UBXN2A	FHL2
CTSL	METTL13	UCN2
TMEM50A	MTPN	GLRB
PLVAP	PLEKHH3	PPRC1
UNC93B1	AC092902.2	VOPP1
USP48	POLR2K	PDE4B
EEF1D	LTN1	MAP1A
SLC22A18	CLDND1	NCK2
GOSR2	DGKE	SLCO4A1
AGA	FKBP10	S100A16
TSTD2	TXNDC17	ZNF48
AC027796.1	DOC2A	KCTD15
AC005229.4	TMEM129	TLL1
CD274	CDC42BPG	KIF26B
MPZL2	CLDN12	WLS
AC125257.1	PPP6R1	TMEM40
BAG1	INPP5E	OGDH
FAM69A	SEC23A	PES1
GALNT6	NES	ZMYND15
EPB41L4A-AS1	MRPS30	PABPC4L
STARD7	ZNF395	LRRC7
TM4SF1	TCF7L1	LDLRAD3
WNT5A	VPS29	HSPG2
LINC02210	ECH1	EML3
IFT57	JRK	PTPRH
SAMD1	SOCS6	CAV1
RAB7A	CHAMP1	PRRC1
NISCH	ZNF362	APEX1
FUT1	ITCH	DGKD
POLG	PSMB7	ALDH6A1
WDR77	ZMPSTE24	UAP1
ARHGAP27	SLC2A4RG	GLIPR1
ATP6V1B2	CISD2	ZNF92
NIFK	LGALS3BP	XPO5
AC089983.1	RTKN	ABCA7
AP3M1	ROBO1	AK5
MORN1	SMARCA5	MKX
SNORD6	KIAA2013	STK32B
ZNF408	ERAP1	RELA
ZSCAN29	AL162458.1	PARD3B
STK4	EFHD1	RASA3
SHROOM3	CEP120	FAT4
NNT-AS1	ZIC4	MMP1
ACOT8	DCAF6	UCP2
AGO4	WT1-AS	THSD1
SUOX	RBM8A	NUAK2
FRS3	RAB40B	RNFT2
POLRMT	GOLGA3	MRC2
FP236240.1	WDFY3-AS2	MMP15
PRIMPOL	AC007255.1	MAPK8
EPHA4	RND3	MBNL2
ERF	SLC25A45	SGCE
GATD1	CHUK	CD34
Z84480.1	MLXIPL	FZD8
TEX29	PGAM1	PCYOX1L
UBE3B	NONO	FEM1B
MC5R	TMEM39A	ALCAM
LMTK2	VPS36	PEAR1
BX890604.2	CACFD1	RRP1B
XKR5	KDM4B	PM20D2
PAG1	TPI1P1	BTG2
AC009220.3	FYN	CERCAM
AC004943.2	ADM2	HAPLN3
CSK	CACNG7	AC112721.2
MPZL1	LAMP3	DLX2
ACTR8	DNAJA1	PALM2
VDAC2	EIF5	MICU3
UBE2D2	RARS	TRANK1
EEF1A1P5	TMEM181	PRMT1
GCA	IL15	HSPD1
FITM2	SGCG	TRIM2
LINC01876	LMNTD2	TAF1D
RPS3AP38	JPH1	CIT
DTNB	TMEM214	SH3TC2
ZNF71	HS3ST3B1	LINC02593
ECPAS	VIT	EGFR
ENO1	UGGT1	IGFBP3
ZNF473	SCD5	TNFRSF19
THNSL1	ATXN7L3B	BCOR
SLC44A1	IMPA2	PALLD
RNU6-652P	MAP2K3	FANCD2
PRPF19	PCDHB5	GOLGA2P5
FBXO17	ABHD12	EEF2KMT
ORMDL3	FADS2	COLEC12
SRSF6	FADS1	WDR43
AK9	STARD13	EIF3J
AL136164.4	AC105942.1	NPLOC4
AC005479.1	CES3	JMJD1C
PLP2	AL031281.3	EDIL3
CENPV	CHDH	DHFR
ZNF202	SLC35B1	PRRT3
C11orf45	PDIA6	E2F3
PLPPR3	ITGA7	EPOP
DNMT3A	ACP2	H1F0
MTSS1	TNS2	ATP8B1
TMEM178A	EFNA2	AMMECR1L
PLCB3	MRPL13	UTP25
GSTA4	SOGA1	ELFN2
ERCC6	TMEM145	FAM20C
CCDC144NL	ZNF37BP	DPH2
HIPK3	PLPP5	SRGN
SNX30	TMEM155	LRP3
CBX8	C2orf68	ROS1
NUDT17	MYO1A	FAM171B
FOPNL	LINGO1	IRAK1
LRFN4	MALAT1	TTL
IL17C	AHDC1	MCF2L
JDP2	CD40	VKORC1L1
CLSPN	MTMR6	UCK2
SLC25A27	HIST1H1C	LPGAT1
ANKRD28	SRRT	COLGALT1
ZC3H15	ALG1	CLDN14
RPS13	DDIT4	APOBEC3C
SAP30BP	PHB	FNBP1
MARK4	NF2	SLFNL1
PPM1D	FAM83A	BBS2
YWHAZ	MAL2	ATP6V0E2
COL2A1	UPRT	IL6R
KCMF1	GPR176	CTXN1
EPHB3	CLTC	SPEN
KLHDC10	COL20A1	ZMIZ1
UBR3	RCN2	WHRN
UBALD1	TMEM171	FIGN
CDK15	LETMD1	AC004817.3
CARF	ATPAF1	WBP2
ENGASE	RBM45	ICA1L
FANCC	PAQR3	ANKRD52
PAPLN	XIAP	SLC6A6
DNHD1	AC022540.1	CNKSR3
RAD51B	RC3H2	NAMPTP1
AL669831.3	SLC25A46	AMOTL2
TRMT2B	RLN2	PRKX
NBPF11	AC245060.4	GNL3
PPP1R16B	PCDHB12	IPO5
AC008687.6	LINC00920	SLC39A14
PRLR	AC012085.1	QKI
MRM1	ANKRD40	ZNF532
SET	MAPK12	NALCN
LHX4	AC074138.1	NCLN
FAM110C	ATG13	TMEM106C
SP140L	ISG20	GNAI1
AP000553.7	NOSIP	IFRD1
RGS2	YTHDF2	PCDH1
MCM7	RASSF9	GPR87
NR2C2	SLC35A2	HPSE
PDLIM3	NRBP1	AC068473.3
AL391244.1	RPA2	CEP170
HEXA	APIP	L3HYPDH
SNAPC1	MIR137HG	PTRH2
STAMBP	TMEM63A	GAB2
VPS9D1-AS1	MAP3K3	MINDY1
RARB	DDX27	GABRE
GSN	ZDHHC22	CCT5
C5orf51	MTMR1	CLSTN3
RNPEPL1	SDF2L1	LLGL2
CLK1	DNAJB9	PLEKHA6
BMPR1B	DIP2A	HSP90AB1
BRWD1	OSBPL10	ITGB6
SUMF1	CCDC47	CGB8
GOLGA2P7	COPB1	NTN4
MAPKAPK2	ARPP19	FCF1
AC005197.1	CDH4	SHLD2
ABL2	RFXANK	MANSC1
SCO1	STIM2	SRSF1
YPEL1	MYLK	DZIP3
LINC01444	TMEM8A	PTK2B
SLC9A3R2	EPM2AIP1	PVR
TMC3	CENPF	JPT2
NDFIP2	ZNF622	DTX4
TMEM219	ILF3	PRUNE2
WDR82	SSBP3	MMAB
STRN	AC139718.2	SERBP1
COL25A1	DROSHA	UBXN2B
TMEM191A	MBOAT7	UGDH
IFIH1	LINC01126	RNF144B
ICK	B4GALT3	GBE1
AL031058.1	AP1S3	FLNA
IRS1	EFNA5	MLXIP
DNAJC1	CREB5	ATP1B1
ATP9A	ZNF286A	PUM3
CENPB	NR2F1	SLC2A1
UNC5A	MYD88	ARAP3
EFCAB12	TMEM120A	FOXRED2
SPDYE3	STRIP2	ARL6IP5
CCDC9B	PRKCG	PLPP4
PACSIN3	ADAM15	WDR46
ST3GAL6-AS1	TNK1	SYNCRIP
DIS3L2	B2M	PSIP1
EMC8	KIAA1211	KCNJ3
TUBB3	ENTPD7	MYO6
CEP126	AC005476.2	WNK4
ATG4D	ANKRD36	EEF1B2
TERF2IP	GUSB	SHMT1
SLC25A4	LMF2	DAAM2
NDUFA8	IER2	HIVEP2
TMEM232	POFUT1	AIFM2
CAMK2G	SUB1	PTPN11
EIF4A3	AHSA1	DCLK1
AC091435.2	UBE2E3	C2CD5
EVX1	HOXC8	NUS1
GSTK1	ZNRF3	CFL2
WAC	TMED9	EDN1
AC138035.1	SPAG1	DDX3X
EVA1A	AC093297.2	PLXNB2
NAT10	PIM3	GRAMD2B
AHI1	MPV17L	ACSL3
FBXL22	APOBEC3F	H6PD
HADH	CAMK4	DYNLT3
SPACA6	AC015712.2	XRN2
NUDT7	ITPA	CYB5B
LINC00937	SIGLEC15	MIR503HG
ZDHHC5	PHEX	KLF16
AL121929.2	TNFRSF11A	RNF144A
EIF3CL	QSER1	ZNF620
NIT1	DDX60	ATG2A
ZFPM2-AS1	PIGV	NEAT1
FRG1BP	SCRN1	CDKN1A
SOCS5	ATP6V0A2	C1orf115
RHOT1	LINC02076	CHST11
CYFIP2	TIMM50	VEGFA
GLRX3	PTPN13	TRERF1
LOXL4	HPS3	RYK
FAM241A	SNCA	PERP
DOT1L	CRYZL1	GPAT3
SMC5	BTBD11	PCYT2
C1orf53	KCNH1	HYAL2
SNX13	SEC63	KDM5B
SOX8	GDPGP1	ZBTB2
FLNC	TES	MIDN
KIAA0895L	NPEPPS	SEMA4F
PLEKHM1	TMEM39B	RALGPS1
FAM86B2	EFNA4	SLC48A1
HECA	DRG2	IRF2BPL
GAS6-AS1	PCED1A	REEP5
BRD4	PABPC1L	KLF7
MRPS14	BCL2L11	LDLR
OLFML2B	RAB8B	LRRC20
RASSF8-AS1	GAB3	BCHE
TRPV4	MCM5	RBM43
FAM86DP	SARAF	FRS2
TCEAL1	FEZ1	GART
FMN1	FIGNL1	ARHGEF4
POLE3	SEMA6B	FRZB
INHBE	AK4	EMP1
WNT3A	LSM12	NUP210
NOL8	ADAMTS12	FOXC2
NAGLU	C11orf49	CCT3
CASP9	COPB2	MAN2A1
FAM122B	LAMC2	ABHD2
AC145207.8	RRP15	CLN8
WDR81	PPIP5K1	CDKN2C
AL645608.1	BRCA1	KLF2
TRABD	SLC16A13	CNTRL
PCDH17	PGD	AATK
FAM214A	NELFCD	BTN3A1
MBD2	DCUN1D1	PXDC1
FOCAD-AS1	HDAC5	CARS2
B3GALNT1	CBFB	SLC16A7
PRPSAP2	NEK9	SLIT2
CHD3	TP73	HOXA3
ALKBH7	RBM12	RUVBL1
AC104073.4	MLPH	AL928654.1
LINC01623	CEP162	PTPRG
MAN1B1	ANKRD42	HAVCR2
PYGO1	FLRT3	PARD6B
ADCY4	PCDHGC3	ZNF195
RNU6-1095P	HELZ2	SDC1
GRPEL1	ZNF468	HEATR1
GATA5	ZSCAN9	PCM1
DZIP1	CYP51A1	HSPA13
STK35	NUMA1	ADARB1
FOXP4	TMX2	OSBPL3
DHX58	TMEM200B	MYBL1
SLC35A5	ADHFE1	ACACB
VTI1B	PACSIN1	PCDH18
GPAT4	STXBP4	RAI1
SRI	ECHDC1	FLOT2
AIP	BSN	S100A13
CD70	CSNK1G3	MIR181A2HG
CEP295	PSMF1	LRRC15
AC008771.1	TBRG1	MLLT6
RABGAP1L	NNT	LIPA
AL928921.2	SH2D5	CANX
AC112722.1	RARRES1	FUCA1
AC018816.1	NOVA2	TLR3
ANAPC16	RNF111	DHRS3
AFF3	RAB30	CDYL
AC104446.1	TTYH1	C11orf68
TMEM198B	SDK1	RAB26
MAMDC4	RBMS3	TWNK
CHST3	MANEAL	KDM7A
USP34	ZHX2	MDN1
SCRIB	DPYSL4	PTK2
AC012368.1	TMEM67	CBX3
AC093673.1	NPAS3	NGRN
PTER	ZNF35	SIM1
LRRC45	VPS13C	GVQW3
KIAA1586	PLSCR4	EIF4EBP1
PRRT4	PHKB	ANXA11
DDX39A	YME1L1	EPS8L2
AC015921.1	AHCTF1	GEM
ITIH5	RAVER2	XPO6
SNPH	SMARCA4	CYB5RL
BBS4	FOXO3	PPL
PDS5A	ANKIB1	PCBD1
SNX27	ZNF839	TDO2
PIN1	SPTY2D1	WWTR1
USP33	SNAPC4	PRODH
BACH2	SGTA	GPD2
AP000640.2	CCR10	TBL2
CSPG4	KCNAB3	MYO15B
NTSR1	ATL3	ARFGAP3
STARD9	KDELC2	SMC6
AC005034.5	PCDH9	FAM160B2
MED22	USP9X	GLRX
THAP8	CNTNAP3	HEXIM1
AP001631.1	VGF	EIF1
GIPR	CYTOR	TDRKH
AL157392.3	GPN2	MTA2
VPS52	TOM1L1	NFYA
TTC8	VWA7	NLN
MYOSLID	RAP1A	CYP4F35P
BRIX1	ATAD1	HID1
ISG20L2	YWHAB	KDM1A
RIPK2	ULK2	ADIRF-AS1
RSL1D1	UPF3A	ANO4
NBPF3	SPC24	RB1CC1
KCNMA1	ZSCAN2	MTAP
RPS6KB1	HNRNPLL	TRAPPC9
NBR1	DCP1A	ADAMTSL1
GADD45GIP1	PFKFB4	KIF13B
LRRC47	PDGFRA	SSR3
SLX4IP	YWHAQ	BEND4
FAM50A	GTF2IP13	SYTL5
NAPA	IRAK1BP1	PIK3R1
YES1	MED12	CDH11
SPATA5L1	PSMA4	AC103702.2
DNASE1L1	COL6A1	AGO2
AC037198.1	ECEL1P1	TUB
CPSF1P1	URB2	HDDC2
AC021321.1	PRKAG2	GDF6
PLEKHN1	IP6K3	CERS4
HEMK1	HSD3B7	WWC2
KIAA0319L	TTC33	NSUN2
AL590999.1	GDPD1	ECE1
TCF20	SPAG9	SLC27A2
FAM184B	CAMK2A	FN3K
CENPE	EIF4A2	ETV6
DDR1	PHLPP1	PROC
CEBPZ	RBL2	METTL1
MPV17L2	RIN3	FBN1
LAD1	VPS37B	AC068282.1
HPS5	ITGA1	TUFT1
SLC16A10	ALDOC	LAPTM4B
SMIM10L2B	AL021153.1	USP22
RFX3	WHAMMP2	UNC13B
AC093752.1	RNF141	HINT3
RGL3	BNIP3L	REXO5
ICE1	PSMB1	PNKD
RILP	FAM210A	SLC6A9
AC012358.2	NCOA4	WDR12
CRHBP	METAP1	LAMA5
PCED1B	NKAPD1	WBP11
ZDHHC8	TLCD2	ATP6V1G1
CCDC115	SLC38A10	YLPM1
APEH	EIF2B4	DOP1B
TBC1D22A	GLP2R	BMP8B
FO681492.1	CACNA2D2	PDXK
TAF4B	PTGES3	DCUN1D5
SLF1	CYBC1	CD83
EVI2A	CEP85L	GTF2IP20
FCGBP	NUP35	CHPF2
ABHD10	SLC1A1	KPNA4
DNAJB4	CHD6	NARS
PYROXD2	NRBP2	ARHGAP33
GLI3	PRELID3B	TCF19
SPC25	KIF3B	SIX4
FAM201A	PUDP	TANC2
PPIAP53	PIGX	BTBD9
MIR155HG	AC090877.2	C2orf27A
GTF2F1	GLCCI1	ARHGAP23
REEP6	FAM30A	AC005736.1
RNMT	RPF2	SNAI2
AC090970.2	CSRP2	LAMA3
DGKA	SPTLC2	PTPN12
ATP6AP1L	PLEKHG2	SPEG
AC025171.2	DMD	RASA1
FRAT2	FOXO1	ARF4
BHLHE40-AS1	TRIM36	KNTC1
SMIM29	SC5D	LIMA1
FNDC4	IL1B	AC046185.3
HNRNPA3P6	SRD5A3	MME-AS1
FECH	SSSCA1	SREBF2
LNCSRLR	RPS24	LAYN
ARG2	NIPAL1	LRP2BP
AC097059.2	MYO7A	ZDHHC21
ACCS	TSC22D3	RANBP1
TKT	MXRA8	DESI2
NCSTN	SNHG19	FUT8
KCNAB2	ROBO4	NFE2L2
RBP2	GORASP1	CLIP3
VASH1	ZNF876P	SCNN1D
EME1	ERAP2	PSD3
APOL2	LINC01836	FAM83G
ACTN4	AC026271.1	KCNG1
CDH18	RAPGEF2	KDM6B
CTDP1	AC008163.1	UBTD1
BCO2	TRIM38	OCLN
HMGA1P2	ARHGAP31-AS1	PLAUR
BARX1	BSG	PSMD2
KNL1	ESPL1	CYBRD1
TTC14	KIAA1549	PNMA2
AGAP3	KIAA1210	SURF4
ABCF1	TMEM127	NPC2
TTN	EBLN3P	ARL4C
LCE1C	PXDN	P2RX6
GALT	PPP2R1B	DVL1
FIBP	BUD23	B4GALT2
AL670729.1	FEZ2	CARS
FAM83H	PPARGC1A	BCAR1
U73166.1	PLLP	DNM3
DACT3	CSNK2A1	KIRREL1
DUBR	RBBP7	SLC29A2
TEX45	AL391684.1	IER5L
PCDHAC2	SMG6	FKBP1A
AREG	TMEM208	GLE1
TNFSF18	BUD31	BASP1
AC004528.1	CDKL2	WT1
ARHGAP39	PMP22	SORCS2
MIR4435-2HG	MAGI3	PXMP4
B4GALNT3	DNAJC3	LARS
SLF2	BET1L	TRIB2
SLC23A2	NUTF2	GALNT1
PTPN1	WASF3	ZNF467
Z83851.1	SSTR5-AS1	AC093724.1
C19orf54	AC124798.1	RBM15B
KYAT1	DNAH11	ADAMTS15
GPR156	IFT81	CYB5D2
FAM172A	PLEKHA3	EXOSC5
AL365214.2	ZCCHC18	SSB
RTN3	SERPINF1	RAP1GAP2
BLMH	FAM117A	CLPTM1L
LINC00216	SNORD117	ANKRD30B
AL356275.1	PHB2	TCF21
EXOC3-AS1	TMEM170A	PEX13
YPEL4	JAK1	IL6ST
REPS2	PTPRB	CSMD2
C19orf71	PSMD12	USP42
GPATCH4	CHRNB1	HDGFL3
AC138409.2	C3orf80	AC145098.2
FAM66D	ZNF711	PCGF3
AC005863.1	TBL3	LRP12
TEX9	ACADS	SLC45A3
FAM227B	FAM177A1	RIN1
ABHD3	SFR1	NUCB2
RNF213	LINC01569	MEGF6
PRKCQ	RPS8	TMTC1
WSCD1	DNAJB11	IARS
RCAN1	CSPG5	FERMT2
AC105389.2	STAU1	PTPRM
AC010616.1	WIZ	TUBA1C
BTF3	ZNF514	IQCN
DDB2	TMEM248	RPS6KA2
STAG1	KRT17	TARS
AC024896.1	MORF4L2	COL12A1
ZBTB7A	LYST	TRPM2
SLC10A7	E4F1	BEX3
RNU7-123P	SMARCD3	IGFBP2
ELP2	PSMA5	PLXNB1
EPHX1	RPS6KC1	TSTA3
TCF25	LRRC37A16P	ARID1B
STAG3L4	FP671120.1	CAMSAP1
GRSF1	GLI4	CADM1
DPY19L2P3	SEPSECS	BNC1
KIF4A	FDPS	AFF1
KRT18	LINC01239	FTSJ3
FAHD2A	WSB1	DVL3
TTLL1	TNS4	DDX10
AMDHD1	NUDT11	AC080038.1
FAM234A	ORC1	NDUFC1
INPP5J	DDX31	SSTR5
C17orf113	TBC1D12	MANF
USH1G	ELOVL2	CD46
ACADM	MIR196A1	AP005212.4
PLEKHG4B	AC016747.1	ADAMTSL4
TSPAN10	FBXO48	CYP4V2
GPR137B	SORBS2	ESM1
TMEM104	GGT5	RASSF2
AC008966.1	AL390719.1	AKT3
AC094019.1	NDUFB9	PLEKHH2
CYCS	URGCP	ARFGEF3
AR	SNRPB2	GCNT2
TMA16	ARHGAP24	PSME3
PNRC1	SEC61B	RMND5B
CHSY1	AC105285.1	ABCA2
GANC	MACF1	MED13
SHC3	ABCF2	SCNN1A
DDX56	MAPK8IP2	SYNGR1
SERF1A	ARHGAP20	EXOC6
DTWD2	TMEM59	BDNF
PIGS	MAPK9	TSHZ3
ACAD10	RABEPK	TM7SF3
ATP11C	ACLY	JAG2
ZBTB47	PCSK4	MDM1
AC092287.1	TMEM8B	PDE4DIP
DESI1	IFNE	USP32P3
PRKAR2B	CLCN7	TMEM263
SH3GL1	ZNF639	PLK3
TCTEX1D4	CCDC18	YTHDF1
PNMA6A	H3F3AP4	FOSB
CDC42BPA	ATP6V0E2-AS1	FNBP1L
LYPLAL1	TMEM131	SPIN1
EVL	GRK2	NME1
RFFL	CXCL6	ELOVL7
SYTL3	NUP93	VWA5B2
INPP5F	PHACTR2	NBEAL2
EIF4H	EVC	AUTS2
	AC004982.1	GNB1
	PHACTR4	CDK17
	TRPV2	IFNGR2
	HERC2	NXT1
	PDCD4-AS1	DPYD
	HELLS	HOXB-AS4
	LIG1	APOBEC3G
	MED13L	LETM1
	SERINC3	ZNF672
	SNED1	ALDH1L1
	DAP	CTNNA1
	TUFM	WDR6
	TNFSF10	SLC24A1
	CCT4	IMPAD1
	ATP8B3	MCF2L2
	UBE2W	IKBIP
	ISOC2	TDG
	ZPR1	B4GALT1
	TOB1	BRPF3
	COX6B2	SNHG17
	ACVR1	TULP4
	TRIM56	HMGB2
	TMEM41B	EIF2S2
	FXYD5	CPA4
	GUSBP2	TNFAIP2
	ADORA1	IDS
	CRIM1	TMCO4
	TRIM26	CAMSAP2
	TMC3-AS1	EHD1
	NINJ1	CFLAR
	NME2	HMGB1P6
	ZDBF2	SMURF2
	SMIM30	LEMD3
	ZBTB40	YKT6
	PLPPR2	IFIT3
	SEC16A	MSLN
	C5orf22	SCML1
	VCAM1	NFKBIZ
	IL1R1	AC093512.2
	DHX40	REXO2
	PTK7	HSD17B7
	TIMM17A	SAMD10
	TIAM2	MAP4K5
	BACH1	TMEM43
	UHMK1	CD38
	IQCD	NAT9
	BCAP31	FAM114A1
	ODF3B	PPM1A
	ZBED3	KDELR2
	RNF126	GRHL1
	CEACAM19	RAB11FIP1
	TRIM35	SYNE3
	PSMB3	TGFBR1
	LNCOC1	CERK
	PPP1R3E	NEDD4L
	TMCC1-AS1	PSME4
	EBNA1BP2	AP000759.1
	TPST2	DDI2
	AC090505.1	SLC39A7
	LPAL2	ACSS1
	AC093535.1	TSPYL2
	SLC22A5	SH3GLB2
	RPS27AP16	LYNX1
	RIPK4	HDAC7
	PREB	IQGAP1
	LINC00689	CAT
	PNKP	FGFRL1
	RPS7	IRS2
	DLK2	GRWD1
	DNAJA2	KIF21B
	DDX49	DRAM1
	CENPI	SRPRB
	ZBED5-AS1	C1QL1
	USP36	DHCR24
	FBXO43	CTHRC1
	CCDC93	LYAR
	CDK5	IL24
	ANKRD26	MIR29B2CHG
	ESYT3	SIAH1
	ZNF784	PLCE1
	RSPRY1	ARMC9
	ZNF488	MRPL3
	MYO7B	JPT1
	NFE2	NCBP2
	TRIM66	PDGFB
	RPL6	FHL1
	AP2M1	CARNMT1
	SMG7-AS1	THEM6
	AC068587.4	SYBU
	RFLNA	HS3ST3A1
	OTUD1	ADAMTS7
	PARP12	ZYX
	PDZD4	POLR3D
	FASTKD3	AIMP2
	CDR2	C2CD3
	TBC1D2B	CEP170B
	HHIPL2	SLC35E3
	GALNT3	ABCC4
	SLC9A6	WNT2B
	SCMH1	C16orf74
	TMEM158	SERTAD1
	AL445471.1	GPRIN1
	PRIM1	DMXL2
	TIMM10	OBSL1
	IPP	RIC8A
	N4BP2L1	KCNIP3
	NDUFS5	PLPP2
	SFXN3	SEMA4C
	RPS27A	COL5A3
	CRIP2	ANGPTL2
	MT-CYB	SCG5
	SYTL4	CSRNP2
	MOCOS	CCAR1
	FAM120AOS	SNRNP25
	SP6	STAMBPL1
	PPTC7	ATIC
	ZDHHC2	GINS2
	UFM1	LPAR1
	AC061961.1	TPD52
	WASF1	DIMT1
	SETD7	THSD4
	PCDH19	TRIM47
	SYMPK	HGS
	ERP29	HSPA9
	TUT7	SREBF2-AS1
	MBOAT1	EIF2S1
	SLMAP	RACGAP1
	OSTC	CA11
	AC025171.3	PARP10
	MARS2	AL139147.1
	KIFC2	TET3
	DYNC1I2	DCAF13
	SP110	LATS2
	VPS35	AJUBA
	HIP1R	KIF5A
	AC080023.1	NR1H3
	ERICH5	AC072022.2
	MPP1	PDLIM4
	KIAA1614	DDAH2
	NBPF1	LINC00842
	ZBED6	PDP2
	RPL13AP20	USP18
	MOV10	PRRC2C
	FLAD1	HNRNPA1P33
	TRIM9	MATN2
	VSTM1	PKP3
	RAP2B	OCIAD2
	SLC9A5	CASC15
	SF3B1	PLCXD1
	RPL10A	ADCY3
	RCN3	TRAPPC10
	CBX1	PAQR8
	WHAMM	ETF1
	CNDP2	WSB2
	CNN2	TSPAN14
	GNL2	ITGA3
	REST	RGS9
	DHH	ZNF281
	TCTA	PIDD1
	TOMM5	INSYN2B
	TSPAN1	SLC29A1
	MDK	BMS1
	ENDOD1	CAD
	TBCD	GGT7
	RASIP1	AMD1
	AL161908.1	MYL12B
	HCFC1R1	KCTD11
	SOWAHA	FAM227A
	SMPDL3B	ENTPD8
	TNNT2	PFAS
	ZDHHC20	MIR3936HG
	RAB1B	GPRC5B
	MAP3K8	SOWAHC
	LINC00313	P4HTM
	PACRGL	FAM129B
	MYO1D	NIPSNAP2
	FBXO45	GCLM
	SUCLG2-AS1	CACNB2
	HOXB6	CCNJ
	CALCOCO2	TP53INP2
	SLC38A9	SGSM2
	HGSNAT	USP20
	ASAP2	ADAMTS1
	HMGB1P10	SGK1
	CC2D1A	TCP11L2
	BROX	FNDC3B
	OGFRL1	TP53RK
	PCGF2	GNAS
	TAF2	SNN
	MMS19	PREX1
	MCC	NR6A1
	NDUFB1	GSDMD
	VTN	BTN3A2
	RPL7L1	BAG5
	EFR3B	SLC16A3
	ATPAF2	SUCLG2
	EIF3I	RALGPS2
	DLGAP1-AS1	PBK
	UBFD1	ZNF469
	TSPAN6	DYSF
	TMX1	SOS2
	ABTB1	MCAM
	RRNAD1	MYH10
	P4HB	OLFML2A
	FAM13A-AS1	PPP2CA
	TRAF3IP2	AL031985.3
	LINC01914	DIRAS1
	ELAVL1	ATP10D
	TGOLN2	GAREM2
	DNAH7	PPP2R2C
	LINC01121	AC099677.1
	LAMB1	ISYNA1
	SLC16A4	ARHGAP29
	ARL6IP1	HMGXB3
	ADTRP	SHTN1
	ZBTB10	CALM3
	HIST1H3G	EVI5L
	GALNT9	LINC02551
	ZNF502	YWHAG
	CLMN	PWP2
	UBE2N	AL590004.3
	SNCB	SRCIN1
	ZNF148	C1QTNF6
	STRADA	DPY19L2P2
	EEF1A2	DDX60L
	PSRC1	NT5DC2
	FAM111A-DT	ZFYVE28
	AKT2	SNHG16
	ERV3-1	AL512625.2
	TAP1	TMCO3
	LSAMP	EEF1A1P6
	ATXN1L	SSTR1
	UBC	MPHOSPH10
	KBTBD2	TAF13
	AL365356.5	RAN
	POLR1B	PICALM
	AC016229.1	C22orf46
	PSMD11	DYNLRB1
	ATG9A	SLC16A14
	APOD	PITPNB
	UNC13A	AC106820.4
	KIF2A	HAP1
	SLC25A34	CAB39
	UBQLN1	SSH2
	SOCS2-AS1	RHPN1
	SCARA3	ASIC1
	LINC02035	NOTCH2
	ACBD3	SLC25A23
	ZBTB33	GTPBP4
	FKBP1C	COL18A1
	TMEM98	CLCN6
	SIX5	CCHCR1
	LINC02001	KIF21A
	GPX4	FSTL5
	RPL5	PTBP1
	MPG	TFRC
	PPP1R18	NEDD4
	AZIN1	STARD4-AS1
	SEC23IP	NXN
	CELF2	MVD
	AC005842.1	LMNA
	AC008105.3	GULP1
	HAT1	KARS
	AES	PAIP1
	CCNB1	GLIPR2
	E2F2	RSU1
	PPOX	GALNT12
	ZNF619	GFOD1
	TBC1D3G	FAM91A1
	EIF4E3	ENTR1
	TMEM68	TBC1D8
	ADK	TRMT61A
	STRA6	GPCPD1
	SLC35E1	MXD3
	BX537318.1	DNAJC18
	CRK	NARF
	RNA5-8SN2	HIBADH
	LRRC28	SEC61A1
	PACS2	RHOT1P1
	AC107214.1	STXBP6
	FGFR3	HAGLR
	C2orf49	SLC25A35
	MYL3	DMKN
	LINC01137	DOCK2
	RBM3	ATP2B1-AS1
	SNHG14	ODF2
	IREB2	HNRNPK
	SH3GL1P1	DKK1
	AC010463.3	LNPEP
	GPR78	HOXC4
	EOGT	HMGN2
	CCDC120	POLR2L
	AHRR	DDX5
	GALE	ALX4
	CLCNKA	LINC00173
	SZRD1	TMEM229B
	CHIC2	KIAA1211L
	RFX5	ARMC4
	AC006460.2	ATAD3B
	ACP7	FAM117B
	TRHDE	NIP7
	FBXL7	TMEM52B
	SRSF3	POSTN
	MRPS12	ADAMTS10
	CSGALNACT2	WDR35
	FAN1	ARHGAP31
	CNOT7	CNOT6
	COBLL1	ADAM33
	ACOX2	CAMK2B
	NFE2L1	SLC9A7
	BACE2	THOC5
	AP006621.4	DCUN1D4
	TRAPPC2	MTHFD2
	APOOL	CHD7
	ASB1	NQO1
	CHRNA4	CXCL16
	N4BP3	SNAI3-AS1
	NXNL2	HNRNPAB
	ADCY10P1	MCL1
	SMOX	IGF2BP3
	EZH1	MGST2
	SCN5A	HNRNPA1
	C2orf92	RAB2A
	IDH2	PXN
	TMEM147	USP44
	FAM135A	ZNF76
	BOLA3-AS1	TBRG4
	STAM2	NETO2
	CHORDC1	DCN
	SGK2	ST6GALNAC2
	RPS7P1	MRPL15
	NBPF20	NEURL1
	BAIAP2	ASF1B
	HOOK3	ZNF219
	SENP5	GDI2
	HAUS4	GPSM3
	ENOX2	KCNC4
	MTOR	ZNF24
	EMC1	TAX1BP1
	TJAP1	IL18BP
	NTN3	FBXL5
	GATAD1	ALG8
	KRT34	BDKRB2
	FOXO6	RNH1
	PTOV1	C1orf21
	SREK1IP1	LRWD1
	SHISA8	RFC2
	YIPF3	BNIP2
	WAS	DYRK2
	IGDCC4	FAM208B
	DNAJC11	ZNF250
	METRN	ZER1
	AC016027.1	GAMT
	PAFAH1B1	SSH3
	CREBL2	CORO2B
	KCNQ1OT1	XKR3
	CASC18	UBL4A
	ZNF483	ITGAX
	RAC2	DOCK4
	PSME2	MEST
	SAMD3	PER3
	C2CD2	ANKRD36C
	ERI3	PRDX1
	PI15	TPBG
	TMEM87A	MAPK6
	PLK1	GNAQ
	ZNF221	ZCCHC14
	SLC35B3	PRKAA2
	GDF15	TLE1
	KIAA0513	CDH13
	ZFHX3	KIFC1
	PWAR5	SLC38A7
	SLC35C2	JAM2
	DDO	SLC1A5
	KDM5C	XPOT
	AC062029.1	NOP16
	MOB1A	CHN1
	SLC50A1	PIGZ
	THTPA	STX16
	VANGL2	WDFY2
	LINC00565	DHX9
	HNRNPH2	NKAIN1
	VSIG10	UBQLN4
	SMARCAD1	NKAIN4
	CEP57	HARS
	BDH1	LINC01085
	SMAD6	SYNGAP1
	APBB1	WDR4
	LINC01003	NRG2
	FNDC3A	KCTD16
	NOTUM	PTGIS
	ZSCAN5A	DENND4C
	DGCR6L	NDRG3
	CANT1	RHBDL3
	STAT5B	ASIC3
	EP300-AS1	PLCL1
	FAM200B	SS18
	FAF2	APAF1
	LRIF1	SAMD9L
	KCNJ14	HNRNPDL
	TFEB	DNAJC6
	PDZD7	PSAP
	WASHC4	CHD1
	BECN1	DANCR
	TRAF6	DDX18
	AC144530.1	KIAA1217
	PAX8	STK17B
	LHB	ARHGEF9
	SHC1	AC241952.1
	ZNF106	LPIN1
	CDCA7	DPP9
	MOB1B	CTDSPL
	HCG18	L1CAM
	MPP7	IVNS1ABP
	JMJD7-PLA2G4B	ZFP69B
	TCAF1	CPVL
	LINC01358	RFK
	ARHGAP1	GPER1
	TRMT10C	SMURF1
	DENR	NPM3
	MRPL44	RFX2
	GOLGA2	ZNF480
	D2HGDH	CLINT1
	CCDC51	HECTD4
	MIER3	MT-ND2
	KLHL4	PDCD4
	ZNF124	RTN2
	AL365181.2	PHC2
	ARRDC4	ATG16L2
	YTHDC2	PXYLP1
	AC004925.1	SH3PXD2B
	HOXB9	MXRA5
	CENPQ	PDZD2
	LUC7L	SLC7A5
	KLRG2	SKI
	SPOP	DHX15
	RBM39	SH3TC1
	PSMD7	DUSP6
	RWDD4	PGBD5
	LINC00674	ERG28
	IGF2BP2	ARL8B
	C16orf45	CAMK2D
	GRINA	SPOPL
	SLC35C1	TMEM136
	AC126389.1	EFTUD2
	EML1	UBE2K
	PCLAF	PNO1
	AC068533.3	IRF5
	ATAD2	SMAD2
	KLF12	VGLL4
	EMC4	MFAP4
	LINC01270	GALNT11
	DENND6B	NOC4L
	COMMD6	CMTM3
	SNRK	ZNF592
	ERO1A	CUX1
	KCNB1	KCTD6
	LINC01819	UBE2B
	UBE2V2	SAP30
	CCNL1	PQLC3
	ZCCHC2	UBE2G1
	RBM20	BCAT1
	EFL1	HIST1H3H
	COPE	MET
	CCNJL	TMEM154
	AC133550.2	CDH6
	PRPSAP1	SHMT2
	SERPINA5	TM9SF3
	AIF1L	PRXL2A
	RGS10	RDM1
	AC097493.4	NHLRC3
	MYO15A	SPCS3
	C6orf48	FOSL1
	LRRC41	AP003119.3
	HIP1	HMGB1P5
	TEPSIN	AP005121.1
	CDAN1	FAM131B
	SMARCB1	PPP4R2
	RPS23P8	HAUS5
	DIS3L	FAM122C
	MT-TP	MTDH
	CIAPIN1	PFN2
	PSMC6	AC244153.1
	SPATS2	KIF3C
	TMOD1	LAMB2
	AC092910.3	SELENOM
	LSM4	NUTM2A-AS1
	PRR5	ABL1
	SP5	SEMA3E
	FTSJ1	ANKMY2
	USP7	CCDC134
	PAPSS2	RNF157
	ATMIN	ZCCHC24
	UTP14A	NAP1L1
	HARS2	H2AFZ
	GZF1	CBX5
	NDRG2	SERTAD2
	WDTC1	IL17RD
	DDX1	SMTN
	MBD4	YWHAE
	U2SURP	ARHGAP42
	TPRKB	SLC9A3-AS1
	SNX10	LINC00623
	LSG1	SMYD3
	TRAFD1	SPEF2
	MAT2B	SUCNR1
	BAD	TMEM143
	C8G	TADA3
	AL132780.5	ITPRID2
	NKD2	POLH
	ENOX1	ATP11B
	FUNDC2	ZNF254
	H3F3A	FMNL3
	SNORA68B	DLX1
	ZNF589	BRIP1
	TWIST1	NKX3-1
	TROVE2	ENSA
	DBR1	NECTIN4
	PKIA	MCM2
	RXRA	GATA6
	PROSER1	SEMA6D
	FP236383.1	MAP3K11
	THADA	TRNP1
	TXNDC16	STAT5A
	GPR17	PCNX1
	CARD10	PITPNA
	CALHM5	TRIOBP
	CYTH3	ATP13A3
	TRIM3	HYOU1
	MFSD9	CIRBP
	CD248	B9D1
	SAMD4B	ECT2
	MAX	HS1BP3
	EGLN2	ITGB8
	PPAN	PI4KA
	KIAA0319	GPRC5A
	SCNM1	PASK
	KATNAL1	FAM168B
	ZFR	HSBP1L1
	GCN1	C19orf57
	DGCR6	RAP2A
	TMEM33	ARHGEF16
	ZDHHC23	CEP78
	BMS1P10	SLC6A16
	HDHD5-AS1	RAB1A
	AF127936.1	SIK2
	P2RX7	CEBPB
	SLC22A1	DCDC2
	MIEF1	CPZ
	CIB1	DAPK1
	ASIP	TPI1
	FGF20	MPP5
	M1AP	RYR3
	L3MBTL3	LDHA
	JCAD	ZNF436
	CBSL	TBX1
	ZFYVE27	FYCO1
	TMX3	ARRB2
	EPB41L2	HDAC1
	ZNF778	EML2
	STX17	NMI
	NCF4	AUP1
	RALGAPB	CRB2
	OPHN1	SLC30A1
	LINC01943	MRPL42
	AC100800.1	PARP14
	AC015849.5	AL158166.2
	MEPCE	HMGA2
	MLC1	ANGPTL4
	DMC1	AVPI1
	LNCTAM34A	AKAP5
	RPL8	CTSZ
	PDIA5	HTRA1
	MAK16	CBX2
	MRPL32	SLC25A1
	C19orf81	SPAST
	FAM95B1	SQLE
	AJAP1	LY6K
	ZC3HAV1	PRSS16
	NAT14	HSP90B1
	CCT8	MIF4GD
	OPA1	TTPA
	STAG2	CRAT
	CHEK2	CHAC1
	ZBTB20	JADE2
	DLG4	ADNP
	RAB15	MAP2K1
	FLI1	CDCA4
	MAPK13	PAPOLG
	FGD6	RPA1
	MKX-AS1	NUS1P1
	ZMYM5	MAFG
	ABHD11	TBC1D4
	SBDS	CREG1
	CYP27A1	SMIM10
	RBL1	MAT1A
	VASP	SNX9
	GALNT13	TNFAIP6
	PRCC	MAPT
	ZNF441	SENP7
	UHRF1BP1	GALM
	RAB11B	DHRS13
	SEL1L3	NTPCR
	AC231981.1	INAVA
	LINC02384	CTNNAL1
	RPL26L1	ZNF627
	CHEK1	CCT6A
	PPP6R3	SULF2
	ENO3	TXNRD1
	TOR1A	PLA2G6
	NOSTRIN	EIF3J-DT
	ADRB2	IGFN1
	RBMS1P1	GHITM
	OMA1	ARRDC1
	TXNRD3	CYB5A
	RPL4	SPOCD1
	ANXA6	MAPK3
	AC022034.1	SUSD5
	LINC00963
	STARD7-AS1
	RNF13
	ZNF783
	CCL7
	TAB1
	TOMM70
	PAXBP1
	AC040162.3
	SEPSECS-AS1
	KLLN
	ZNF445
	ENPP4
	BFSP1
	USP13
	ASPHD2
	TMEM156
	BTN2A3P
	ATP5F1B
	VCP
	CLSTN2
	TRIM17
	SLC44A3
	AC012615.1
	RIMS4
	WDR59
	RPL7A
	AMMECR1
	GINS1
	ZNF717
	ZNF764
	PTP4A3
	ANP32A
	NOVA1
	STOX1
	DCTN5
	DHX8
	TRIAP1
	KLC2
	BORCS7
	PRKCE
	SYT11
	TNFRSF9
	CARHSP1
	NCOA2
	DNAJC7
	LURAP1
	SERPINA3
	FBXO2
	ASB9
	CCT7
	STYK1
	GTF2IRD2
	C1QL4
	ZNF334
	TOLLIP-AS1
	AP3B2
	DTL
	CAVIN3
	AJM1
	CASKIN1
	ARFRP1
	AC092814.1
	TAF1A
	SLC5A2
	TINAGL1
	UTP15
	LPL
	MORF4L1
	SRPX
	GSAP
	PDCD6
	CLDN1
	AC097534.1
	PCSK1N
	AC010343.1
	NPTX1
	WASHC5
	ANO1
	DDX52
	CCDC102B
	DCLRE1A
	YBX1
	SGMS1-AS1
	LINC00618
	SCN1B
	TRIB3
	COL4A3BP
	RBM24
	ARMCX1
	TFB2M
	TMEM110-MUSTN1
	TRAK1
	RPL9
	RRS1-AS1
	CRLS1
	DNAL1
	ZNF696
	MBNL1-AS1
	DDOST
	TONSL
	AC097461.1
	CEP170P1
	FGFR1OP
	AHCTF1P1
	HRCT1
	ARAP1
	PLEKHB2
	TPM3
	GFRA3
	MAVS
	GASAL1
	ZCCHC3
	DDX59
	LSM3
	SCYL1
	AL353804.2
	ZFHX2
	ITPR1
	DNAJC10
	SLC1A3
	KCTD12
	CBL
	PRSS12
	ESD
	AF131215.4
	STARD3
	NOD1
	PSMC5
	DCAF5
	LINC02407
	GANAB
	MIEF2
	ANKLE1
	AC093827.4
	BARD1
	IL4I1
	CATSPER1
	FER1L5
	SACM1L
	POM121
	LINC00649
	APOBEC3B
	CMTM4
	CNOT8
	AC092919.2
	PTGR1
	MRPL21
	HOXD10
	AP002340.1
	MRPS22
	AHCY
	AC007388.1
	GAPDH
	FAM167B
	REEP4
	ENPP6
	CSTF2
	CELP
	PI4K2B
	GNAI3
	PROX2
	PRMT3
	BTF3L4
	SRRM2-AS1
	CLP1
	USP46
	LMOD1
	ACSF2
	IBA57-DT
	CLGN
	SUZ12
	AC037459.2
	NIPBL-DT
	ARL1
	VAPB
	FGF7P1
	FAM201B
	C2orf78
	PDE9A
