# Supplementary material for: Fibronectin mediates activin A-promoted human trophoblast migration and acquisition of endothelial-like phenotype
Source: Cell Commun Signal. 2024 Jan 23;22:61. doi: 10.1186/s12964-023-01463-z (PMC10807102; doi:10.1186/s12964-023-01463-z)
Supplement: Supplementary file 3 — Additional file 3: Figure 1.-Source data 3. Excel file for Figure 1D. [file 12964_2023_1463_MOESM3_ESM.xlsx]

## Sheet: 1816 genes
gene_id	0h-Deseq norm	6h-Deseq norm	24h-Deseq norm
PMEPA1	892.659	3847.24	6040.98
JUNB	536.001	2254.45	1650.66
TGFBI	7381.25	20364	28630.6
SOX4	860.523	2365.09	4010.09
SKIL	1939.36	4533.87	4835.58
FSTL3	767.522	2256.99	1126.73
FAP	284.754	926.249	1670.83
BHLHE40	1699.9	3547.41	4117.47
TPM1	4172.11	10690.7	10443.5
GFPT2	1149.99	2286.53	3084.54
SPSB1	315.842	881.566	1194.78
LOX	486.052	1299.54	1090
SMAD7	331.852	1048.55	856.732
GADD45B	418.825	1196.27	576.948
FN1	36335.3	68642.6	127478
SERPINE1	668.656	4573.93	2225.23
CYTH1	1690.7	2934.07	4980.15
COL16A1	238.934	659.541	675.862
COL5A1	5959.71	10679.2	15154.9
SH3PXD2A	1124.62	2295.94	2570.65
VMP1	3446.43	5097.18	5975.38
SPARC	19269.4	32705.1	27382.3
TFPI2	1452.64	2328.59	3669.99
ADAM19	2794.65	3210.41	7513.09
BMPR2	4034.24	5929.09	7313.55
COL7A1	1586.87	3217.73	4306.87
PRSS23	4402.27	8042.86	6171.9
IL11	664.069	1200.01	1504.79
ANKLE2	3616.56	6221.22	4857.67
FURIN	2171.14	3386.38	3723.09
COL4A1	8268.23	16580.1	18160
AC245041.1	215.314	730.768	491.775
LTBP2	2906.83	5392.8	7093.53
AC245041.2	366.138	1041.3	647.989
DSP	2088.47	3490.65	3350.56
DACT1	108.768	473.776	375.401
PODXL	5100.1	7960.56	10463.2
UACA	4477.04	6862.63	7121.38
FBXO32	273.106	706.668	552.625
TLE3	1373.05	2378.96	2430.13
EPHB2	1404.34	2244.1	2239.03
CDKN2B	1056.23	1393.44	2380.9
KLF10	611.279	1049.62	1000.43
RUNX1	2181.53	3570.81	4336.01
TGFB1	3191.08	4348.26	6182.59
HEG1	8626.34	12583.2	9431.83
COL27A1	725.595	1379.54	970.849
GALNT2	3175.24	4786.39	4391.24
CRLF1	862.655	1500.94	2130.72
ABCA1	613.779	1081.55	3571.61
RFLNB	1839.46	3575.17	2410.19
GAS7	1323.09	1901.57	2671.34
SPECC1	1712.21	2760.38	2617.05
NUAK1	1215.84	1784.76	2704.03
NRP2	147.829	547.557	689.518
CDH2	3671.88	5853.65	6258.03
IGFBP4	5231.02	6633.34	8429.52
NEDD9	182.346	425.926	615.677
ELK3	1565.99	1991.58	3373.47
APCDD1L	367.255	792.58	1141.05
PTPRK	1989.57	2981.97	3542.78
KRT81	692.143	1310.14	1586.73
SOCS3	606.571	1170.59	1062.05
IL1RAP	1060.8	1603.28	1854.24
XYLT1	83.7599	298.458	301.388
OLFM2	219.461	515.603	367.887
MN1	307.795	705.411	641.485
TXNIP	1615.69	1028.83	967.773
IGF1R	9128.3	12495.3	10835.8
HES1	337.879	543.881	672.351
SPHK1	610.246	1115.68	961.047
SACS	2112.26	3201.25	2879.12
PRKCA	2577.73	4041.34	3468.41
FOXP1	462.552	784.603	865.83
SNAI1	53.0958	186.256	137.796
GALNT10	1473.95	2151.73	2579.17
AMTN	24.6591	119.912	404.994
CITED2	1020.4	452.233	723.712
CSRNP1	351.21	636.193	603.44
RNF150	1156.52	2148.98	1064.81
LIFR	7418.72	3763.52	4998.67
DCBLD1	684.548	1121.98	1350.25
TAGLN2	6992.52	9370.8	9993.84
LRIG3	630.339	982.918	1889.14
TIMP2	6136.36	7893.02	9981.99
JAG1	425.711	704.137	1292.52
HIVEP1	582.423	919.649	1050.66
MOB3B	120.618	309.125	275.71
APCDD1L-DT	118.434	349.628	496.363
DPYSL3	3407.61	4996.42	4633.43
SFMBT2	979.948	629.329	567.455
ANXA8L1	102.449	298.366	230.492
TGM2	15125.5	20615.5	18855.2
RHOB	3407.19	4463.85	4050.57
LBH	1549.21	2151.72	1887.7
LIMS1	1339.07	1887.57	2132.08
TRIO	8300.25	11694.7	10152.7
VAV2	996.831	1528.18	1164.6
PDLIM7	2295.6	3674.17	2999.37
ANO6	3067	4253.49	4292.28
TNFRSF12A	1636.16	2654.68	2273.07
CEMIP2	1503.49	1870.52	2672.88
LINC01583	168.761	322.274	361.864
SLC25A37	1665.34	1780.85	2971.82
PLOD2	5086	6977.8	6205.78
YIPF5	1362.79	1990.66	2497.88
NDST1	3702.17	5344	4071.42
KTN1	5608.21	6867.97	6285.38
ITGA4	838.993	1263.22	1957.41
FLNB	9225.98	12646	11073.2
SAMD12	839.29	588.28	480.57
SYNE1	761.919	1227.58	929.323
PFKFB3	1201.34	1485.26	1992.84
VDR	224.407	377.187	749.84
FAT1	14055.3	17016.7	19366.2
CAMK1D	438.351	678.62	701.154
ANKRD50	2104.85	2623.7	3654.23
TNS1	921.241	1425.73	1407.02
NOX4	129.168	295.86	462.391
SAMD11	218.665	470.9	476.459
PACS1	2369.63	3019.76	3787.65
PHLDB1	2905	3712.31	3884.55
COL4A2	11082.6	15373.1	19173.3
CACNA1C	111.726	291.984	410.592
ALDH3B1	890.579	563.503	537.685
ID3	896.658	1455.79	1285.56
PLXND1	1772.37	2307.38	2346.31
MEX3B	542.831	906.273	909.721
TM7SF2	1399.42	968.818	770.941
ETS2	692.543	1264.83	742.27
ITGA5	2312.88	2655.64	3605.38
TNFSF15	414.414	457.532	1212.4
UNC5B	410.829	551.234	1102.23
MAP3K2	1716.19	2611.3	2300.14
LPCAT2	731.098	1079.71	1391.57
UTRN	2870.41	2102.21	2399
GREM1	3014.49	7885.77	10367.7
KAT2B	581.723	297.951	394.071
IER3	710.895	791.545	1403.51
MYBBP1A	2130.33	3048.02	2462.32
ARSI	265.001	489.637	544.883
SEMA3D	494.353	315.613	280.426
ITPRIPL2	837.153	1228.57	1172.25
ZFP36L1	5133.85	6122.79	6562.78
PTPRE	358.3	546.243	809.584
MARCKS	4960.66	5770.52	8116.53
PLAT	1006.04	1251.96	2006.31
EFEMP1	5197.8	7458.44	6652.82
ID1	776.929	1025.23	1122.28
MFSD12	856.886	1279.74	950.301
SIPA1L1	1393.75	1844.51	2603.44
ITGB5	2571.52	3164.35	3933.74
NCS1	1111.5	1606.95	1435.39
FGF2	1907.91	2940.62	2796.67
LHX1	232.834	407.175	347.107
BIN1	1562.84	1945.77	2114.57
WBP1L	1591.64	2236.13	2238.52
RRP12	1011.96	1564.83	1230.87
RBMS1	1586.39	2090.9	2287.54
RAI14	3552.31	4476.64	6922.08
NCOR2	5599.78	6598.99	8794.74
ARHGEF40	1406.92	1987.31	2075.06
AMOT	455.491	287.743	225.941
MYEF2	1170.86	804.059	876.252
MTHFD1L	1014.88	1578.69	1263.42
SPDL1	2274.5	2974.89	3243.02
APLN	116.177	18.3738	45.4185
LINC01711	38.9065	129.14	120.895
APBB2	1419.76	1899.46	2424.52
MYC	1704.34	2424.77	2206.18
DBN1	4619.76	5777.41	6533.46
DAAM1	922.885	1239.11	1486.07
LPAR5	32.8589	111.003	152.52
SLC8A1	494.111	258.712	293.542
TCF4	1447.51	1735	2453.52
RASGRP1	51.783	158.786	134.585
ANKRD20A5P	341.058	185.144	169.738
BTBD19	493.244	623.148	826.195
UPP1	526.786	779.795	683.401
CALD1	1363.39	2798.84	1195.76
SBNO2	1943.32	2536.01	2230.64
LHFPL2	1341.3	1758.65	2075.63
PPP1R3C	400.622	191.918	285.781
ITGAV	5322.61	7031.44	7334.91
FHDC1	365.338	257.404	161.72
ADGRG1	393.744	656.14	454.544
ST5	872.675	1140.86	1383.73
TBX3	1511.3	1737.9	3205.29
SLC4A2	2123.59	2639.89	2750.2
NCL	13127.9	17369.8	13289.6
TARSL2	282.32	489.317	341.775
PPP1R13L	405.513	669.271	692.001
MAGI1	649.794	930.862	808.4
CSDC2	378.639	634.671	594.019
FHOD3	233.217	462.942	499.682
LYPD1	176.965	389.018	293.441
QPCT	351.153	521.574	488.366
SIK1B	89.4177	188.25	174.943
SHISAL1	637.125	939.785	748.271
DLC1	1511.39	2074.8	2541.47
BCL6	352.663	521.749	535.404
PRR36	508.594	251.578	435.823
PKDCC	695.346	402.696	245.841
CLDN11	2125.79	1477.81	1354.49
PTTG1IP	6380.93	7606.05	7294.63
DKC1	2270.5	3268.56	2573.48
ANK1	263.49	102.917	137.902
PPP2R2B	246.517	108.057	102.253
MRAS	360.005	622.153	521.311
MEX3A	666.902	867.372	1229.87
DSE	1617.31	2055.31	2056.15
TRIB1	646.467	834.296	928.539
CORO6	379.759	546.645	699.957
NOLC1	3709.51	5100.45	4098.5
TAGLN	303.276	678.256	302.944
PYGL	981.386	1446.48	1150.36
ARL15	609.702	856.967	750.985
PRNP	7204.75	7822.55	10487
TCOF1	3750.88	4840.28	4386.21
TGIF1	591.543	777.082	871.983
LFNG	220.519	392.829	287.22
SLC12A8	156.045	299.743	212.994
LYPD6B	280.786	110.254	130.804
COL6A3	1042.26	1391.05	2662.94
ANXA1	1849.63	1050.43	1170.51
ANKRD33B	1056.62	770.212	497.013
SSH1	2053.31	2497.41	3573.4
ST6GAL2	29.1465	84.0023	203.409
ST6GAL1	446.812	751.038	652.97
HERC3	228.685	346.882	422.601
CEACAM1	105.454	165.361	213.97
PDE7B	323.253	154.288	241.147
DDX21	3810.45	5212.17	4662.23
UGCG	2401.83	1726.38	2188.34
NFATC2	23.4685	85.6963	82.7316
PLEKHA7	330.496	209.636	184.116
IL13RA1	1347.52	1738.34	1834.38
SIK1	77.9837	159.481	150.918
TMEM65	3528.71	4274.83	4645.85
MYO18A	2230.98	1567.64	1743.26
KSR1	1276.53	1907.81	1666.67
VIM	4610.92	5622.35	6316.83
SNX25	613.703	828.016	874.731
SVEP1	771.699	490.004	354.487
CDK14	647.84	933.72	1025.38
MFAP2	1215.21	1502.86	2052.37
NPR3	107.214	289.016	908.969
PEG10	6739.36	5522.57	4851.02
ALDH3A2	1580.91	1206.33	1021.02
CD24	1738.72	1407.85	986.268
COL1A1	56486.7	65195.6	74428.1
ADA	329.727	510.145	453.91
PITPNM1	1698.61	2061.07	2230.98
TGFBR3	268.475	150.768	87.7057
TNFRSF21	321.919	506.286	411.368
PEA15	2954.62	4021.69	3228.86
AATF	1403.77	1819.6	1688
PGRMC2	1837.4	2492.39	2076.33
PTPRQ	247.477	110.452	95.5061
DENND3	734.304	477.806	526.608
CRISPLD1	793.651	598.391	522.977
STXBP5	1500.4	1727.71	2728.95
ANTXR1	6986.34	7630.02	9902
TMEFF2	418.146	266.142	180.593
CXADR	535.202	327.209	485.417
SEMA5A	500.135	385.943	349.228
MIR22HG	324.861	520.861	444.064
NACC2	961.556	1182.47	1151.69
TBC1D16	1416.72	1652.95	2011.31
BOP1	1343.59	1900.32	1428.16
NR3C1	2410.77	2909.22	3159.08
SDC4	6153.4	5637.39	4012.25
SGPL1	2753.12	3352.56	3533.6
MAP3K4	716.956	965.635	1270.16
ITGA2	1158.08	1199.52	2740.27
SYT14	429.771	643.894	733.588
THBS2	4157.77	5335.52	5294.77
PAWR	1925.22	2781.58	2205.34
MTMR10	667.771	512.305	462.032
ABCC1	1986.07	2428.99	2331.57
POMT2	1012.79	1392.77	1233.92
CDC42EP4	2942.48	3457.18	3690.2
GLIS3	615.891	953.197	798.3
MYOF	3317.36	2541.78	2469.15
SPATS2L	2170.29	2405.36	3488.85
GYG2	593.201	384.473	505.473
DUSP4	341.061	103.784	287.635
HSPA4L	637.821	476.402	461.549
ADM	877.58	643.455	528.982
PGM2L1	572.497	887.753	765.561
FLRT2	203.204	333.687	291.457
PBX1	1295.91	872.008	1152.64
CNTNAP1	1514.9	1180.36	1028.48
MARCKSL1	2597.02	3092.76	3877.81
ORAI2	1287.36	1530.16	1710.15
INPPL1	3239.12	3901.15	4068.11
TNFAIP8	338.066	500.761	452.426
PPARD	751.838	956.878	1322.97
RUNX3	1126.24	1293.89	1968.1
RCL1	507.457	713.894	672.492
QPRT	1405.84	935.766	903.527
THBS1	4093.6	5965.45	9259.16
S100A11	1763.18	1990.39	2485.83
IRF2BP2	953.274	1029.92	1409.77
AEBP1	709.336	952.71	1162.41
MRTFA	1139.32	1494.5	1335.6
CUL4B	2299.99	1841.03	2088.02
MICAL2	1393	2632.38	2618.07
PRKAB2	620.71	852.489	706.209
DAG1	7436.32	6325.37	6533.11
TSPAN4	1266.43	980.905	918.95
LINC00511	200.956	276.758	289.148
CYP27C1	102.378	180.909	162.458
DIRAS3	194.567	99.7751	66.8412
ATXN7L3	1627.91	1932.83	2054.9
TSC22D1	1599.18	1737.75	2386.32
FAXDC2	523.384	291.717	413.848
HRH1	566.843	680.101	870.05
SLC16A1	2162.63	2767.55	2426.03
DHTKD1	1718.24	1410.86	1350.12
ATP13A2	913.872	1091.47	1478.25
DUSP5	217.66	63.312	141.074
PTGES	236.741	90.5812	82.968
NET1	3528.59	3399.13	6914.97
KIT	205.891	99.5924	138.748
FBLIM1	889.453	1026.28	1508.03
ANXA5	8002.97	9266.12	9723.6
CDC42EP1	1368.02	1711.53	1867.98
SEMA3B	505.076	360.679	320.841
HIC1	360.518	425.347	903.751
ZBTB38	2628.81	2933.51	3904.88
DHX37	830.462	1131.85	963.313
PDGFA	764.894	860.012	1028.61
DENND5B	1922.2	1445.54	1559.78
HSPA5	7982.32	9598.43	11098.1
SEMA3F	1018.76	667.538	774.025
KALRN	198.878	316.48	260.173
ARHGAP32	532.046	718.503	736.434
NAMPT	1650.69	2666.09	3255.25
TOM1L2	1420.27	1081.31	1188.18
FAM129A	1919.14	1409.09	1579.39
GOLIM4	2450.69	3059	2920.85
RHOBTB1	237.13	395.048	406.814
MOV10L1	33.9669	77.2589	83.2019
CACHD1	338.209	513.564	482.177
SEMA3A	623.276	339.856	605.629
LANCL2	734.712	1092.85	736.192
OLR1	361.15	314.524	98.4281
CD200	96.9005	46.3789	44.9559
NFIB	1073.32	781.395	670.812
SLC7A6	343.196	489.16	423.785
IPO7	7583.6	8979.09	8692.61
AC097634.1	15.8842	50.3654	47.3933
ZFAND5	1782.16	2066.17	2863.51
SKP2	3574.53	3085.23	2762.35
CDC42SE1	1024.51	1223.03	1478.8
B3GALT2	46.1621	14.6807	19.8327
MME	10567.1	8303.61	5089.09
ELMSAN1	1828.98	1409.75	1484.93
MMP2	1077.77	1679.94	3174.86
HACD2	2637.62	3309.54	2929.54
HIF1A	7737.33	8624.91	9949.18
EIF4G1	10441.7	12491.5	11586
SCN8A	1441.03	1238.32	939.184
PDE10A	293.328	187.047	185.175
PNMA1	2247.13	2734.48	2649.56
SLC7A1	4070.74	5482.01	4129.88
PRR5L	463.965	518.144	826.959
NREP	704.414	915.465	1389.98
NHSL2	1180.81	660.343	938.68
PGPEP1	881.302	443.705	976.446
MTCH1	4352.83	4939.21	5534.11
AGPS	2134.6	2603.86	2902.61
MEIS2	2372.84	1664.33	1976.73
MDFI	185.634	289.531	305.949
AL139393.2	43.0214	103.715	186.958
ADD3	3027.68	2338.66	2881.85
TPM1-AS	11.4551	46.7627	32.8346
ENAH	2834.1	3485.13	3482.75
RASSF5	171.492	78.883	129.53
TRIP10	1794.32	2000.41	2154.87
RALB	1175.21	1265.26	2010.69
BMP1	1484.69	1749.61	2030.81
GPR37	289.861	135.872	143.617
WNT5B	371.197	585.844	537.244
TEAD2	538.862	699.328	949.574
LDLRAD4	51.8243	112.568	139.229
FAM111A	608.464	436.801	398.738
HMGB1	10860.2	12373.4	12607.9
HMGB3	1267.16	1484.43	1708.78
TTLL12	1215.97	1743.36	1281.81
VSIR	534.172	291.305	353.546
CERKL	199.724	306.12	469.263
AC020916.1	281.405	385.929	374.497
PDGFRB	1700.76	1994.44	2887.37
SLC6A8	986.552	1319.73	1069.97
EMB	4865.69	6065.63	5748.71
TNC	1247.97	2868.66	2406.67
RARA	504.809	652.558	775.417
ULK1	1501.76	2023.26	1769.05
PPP1R14B	612.676	824.223	892.921
SPOCK1	5154.17	6500.56	8881.19
PUS7	592.017	827.715	723.858
B4GAT1	1186.71	887.703	984.113
GDPD5	703.841	482.358	543.856
IFRD2	1196.17	1655.15	1287.99
FCMR	65.8853	24.4438	14.7392
LIMK2	597.629	811.419	690.558
LTBP3	5355.35	5834.19	9259.74
MICALL2	1427.6	1895.97	1678.41
SLITRK5	830.234	636.914	514.291
AZIN2	244.43	374.117	533.993
OAS3	1021.55	703.015	721.26
GPR161	1134.86	1289.96	1479.5
AREL1	2343.26	2763.1	3460.66
AC007750.1	5.01034	30.0326	47.3602
SRM	852.445	1304.34	895.493
FAM8A1	743.59	507.767	653.319
C9orf3	404.595	547.83	474.92
ACTBL2	9.82841	45.7506	29.3632
RNF44	1026.84	1250.81	1461.81
GPR162	604.373	343.172	514.756
CCT2	4380.82	5324.44	5624.31
PANX1	606.887	779.562	920.965
KLF9	514.809	663.93	643.993
PKP2	242.259	169.804	126.794
SIRPA	2018.96	2424.32	2499.19
CD37	156.851	207.143	348.258
ITGA11	773.431	1379.08	2708.63
GSE1	1405.52	1049.93	956.461
MAFK	1026.71	1373.31	1209.26
MYO10	2609.84	2786.29	3482.27
KDM3A	1308.03	1583.97	1693.1
IRAK2	178.549	279.072	275.523
FAM210B	1842.37	2193.54	2343.33
SPTBN1	8364.68	9033.95	10146.8
KIF1C	3458.03	4029.98	3890.13
PA2G4	2027.6	2594.34	2198.51
PLEK2	255.1	364.734	470.26
NKILA	31.8646	77.4913	116.507
WFS1	1721.82	1467.18	1296.14
MGP	8.18776	35.5268	41.3415
NIPAL3	603.967	453.428	494.596
ARHGAP28	292.774	206.466	140.298
PTGER2	46.8889	106.543	87.796
SERPINE2	5528.37	9103.97	11875.4
SULF1	669.385	849.911	1107.3
RHOU	123.071	211.474	194.901
GNA12	3450.42	3803.76	4191.79
CDCP1	1454.99	737.48	1351.19
NEK6	960.623	1281.44	1041.96
SEC14L2	301.753	393.624	476.03
PARP4	1943.44	1516.3	1862.46
FRMD6	1370.27	1813.69	1632.27
ARHGAP18	553.347	257.805	517.448
PLK2	1809.59	1227.74	1338.75
ERMP1	1218.62	865.935	683.978
TMEM106B	2026.21	1655.56	1756.62
CAMKK2	1039.63	1373.2	1127.37
LINC01638	38.9303	95.5984	93.7593
CYP24A1	1.69102	23.6707	22.7416
IFIT1	131.21	63.3595	70.9025
PDE1C	787.177	534.452	492.609
LRBA	1747.78	1311.84	1621.23
F2RL1	156.301	176.273	490.76
LY6E	3107.05	2533.75	2401.32
DAB2	1957.75	1573.49	1399.14
LASP1	8244.49	6438.1	7865.84
DOCK11	750.834	432.375	714.493
LRRC59	2946.81	3639.3	3488.44
PHLDB2	1657.48	1834.03	2470.79
PHF23	1080.08	1264.12	1355.34
ACSS2	1055.51	685.398	627.144
CTSB	4436.8	5123.25	5814.51
EML4	3365.46	2496.37	3023.71
COL5A2	19472.6	22647.3	24969.7
SIM2	719.641	956.114	774.71
SCARB1	2103.34	2725.27	2143.13
FZD2	1631.27	2231.12	2039.54
MYO5C	427.86	278.81	271.88
MIR100HG	635.446	615.258	1219.61
MYOCD	33.145	96.6114	56.9155
JUP	2266.35	1290.37	2283.77
FKBP4	2973.6	3965.67	3037.18
ABCG1	166.342	225.721	946.563
NDRG1	734.489	889.916	891.746
ENG	1022.47	1241.56	1439.71
CYP1B1	369.52	322.896	164.465
KDSR	960.105	1228.69	1135.68
PLCG1	5939.9	6492.61	7121.51
CDR2L	1093.86	1297.43	1533.04
ZSWIM4	259.343	307.531	369.553
ACTN1	13830.8	17487.6	15266.2
TPM4	8714.66	11445.6	8813.82
ITGA6	1855.77	1467.2	1371
PRICKLE2	155.154	244.061	257.981
MATN3	1176.42	1525.54	1865.2
BIRC3	438.549	303.04	192.962
TMEM87B	805.922	855.837	1179.15
BMP6	4.95382	29.6183	25.5148
PARD6A	116.316	53.4447	62.828
IFIT2	87.1245	29.9045	56.7602
LHX1-DT	114.747	176.306	175.088
DENND2A	521.269	310.796	372.604
ADGRG6	13612.6	11114.2	10981.7
SMARCA2	812.498	645.545	615.288
DLGAP4	2321.37	2512.54	3147
ALDH5A1	1007.97	824.091	736.993
SLC5A6	1219.09	1648.58	1255.71
IL4R	747.802	866.153	970.291
RCC2	4825.07	5204.93	5724.14
PIEZO2	1517.2	1082.26	1314.4
TMEM215	26.9887	68.9629	63.0077
FA2H	20.3408	2.40308	4.36977
ATP6V1A	1636.93	1318.33	1524.02
COL8A1	139.158	71.5924	53.7638
LIMK1	926.116	1020.14	1593.3
FKBP11	653.133	857.508	857.022
GRB10	328.391	476.124	457.611
MMP14	2018.82	2151.3	2628.19
IDH1	1615.34	1227.91	1371.45
ITGB1	26139.8	29695.8	35222.1
SH3KBP1	957.195	1097.45	1734.31
FMN2	1366.93	1105.47	900.645
PLEKHO1	483.995	577.496	679.1
EIF1AX	4853.84	5878	5158.08
PLEKHH1	606.614	523.833	441.19
LINP1	24.6617	5.43085	4.71096
LRRC37A4P	1142.54	902.013	978.681
HDAC2	4083.85	4715.94	5001.26
PIGW	450.889	693.266	467.668
ITPRIP	770.554	912.612	1184.01
ZC3H12A	134.988	206.815	212.427
AHNAK	14291.1	10108.2	11134.6
KCNE4	19.4961	47.2424	59.8507
RNF121	772.029	961.682	902.093
ELOVL6	1614.44	1017.39	1214.75
ACBD4	344.704	235.721	277.229
VDAC1	3421.27	4044.93	3762.32
ACBD7	330.339	191.827	277.151
SMARCC1	5069.53	5768.33	6023.76
PLCXD2	237.739	317.045	320.355
BCAM	4815.39	4077.79	3361.39
EFR3A	2078.61	2506.16	2749.67
CTPS1	1168.51	1570.96	1365.47
HK1	2306.78	2539.31	2746.62
LSS	3584.36	2736.75	2398.91
AEN	932.718	1110.53	1215.48
OTUD4	2257.96	2614.51	2522.78
ZBED4	1183.92	1406.6	1475.41
MB21D2	568.803	417.487	467.324
PIK3R3	875.153	616.458	672.605
CHRNA9	2.43863	19.0938	28.5446
GSPT1	3183.56	3892.72	3566.94
KLHL24	1592.67	1945.18	2056.78
AMIGO2	861.221	1532.34	2148.97
GATAD2A	2578.25	3034.34	3119.54
NAV1	1495.09	1610.95	2610.91
ADSS	1377.31	1615.84	1698.12
DSEL	267.43	404.478	299.953
ZNF146	1882.86	2268.6	2339.32
AC013451.2	4.62021	23.041	33.9587
GAL	90.7914	191.983	163.274
CDK18	265.28	156.42	190.251
MYOZ1	5.06451	25.9252	19.1338
HTR1D	264.472	376.869	333.371
TFAP2A	1339.12	1019.32	1056.47
XBP1	1059.68	1329.27	1470.95
MAP7D1	2442.79	2700.98	3026.27
OBSCN	946.152	642.198	923.054
UTP20	1876.25	2487.37	2212.45
MGARP	348.274	219.495	245.253
MEX3D	814.018	1056.3	1189.8
DSG2	1669.22	1894.74	2079.74
SLC3A2	2198.32	3285.07	2263.92
RAB27B	307.858	188.541	167.142
FHL3	281.083	404.405	510.361
MGAT5B	1088.11	931.296	730.383
PTHLH	20.6066	52.6332	44.0161
IGF2BP1	3079.37	3295.51	3589.43
CCDC71L	1132.69	1194.71	1962.39
KLHL26	415.621	534.565	567.058
LIF	196.682	267.684	364.471
MINDY2	853.521	587.351	729.176
CORO1B	2075.56	1655.37	1990.75
AP000695.1	5.24171	24.5012	37.3767
LINC00342	902.596	661.986	672.748
KITLG	581.909	444.604	328.476
SAMHD1	2358.63	2006.58	1908.26
MKNK2	1930.93	1524.46	1626.03
GOPC	1219.83	1574.62	1348.89
PDCD11	1835.87	2250.38	2037.87
PLD1	645.764	429.266	508.885
NPM1	13959.8	16342.8	14887
NOXA1	97.1505	46.1213	48.2945
ATP2B1	4075.59	3086.58	3662.11
ERBB3	214.574	127.049	146.185
SLC26A2	1485.64	1831.51	1673.68
MRTO4	746.792	1005.09	836.998
PDE5A	371.619	256.354	295.877
MEX3C	669.161	798.558	966.231
EZR	3767.39	2939.57	3245.96
C11orf95	757.82	950.453	950.687
ADGRF4	8.85201	34.1822	20.563
TMEM268	350.575	499.715	424.28
TCF3	3104.05	3500.91	3972.81
GAD1	87.6597	155.055	112.393
PFKP	2712.59	3329.75	2985.45
RAB3D	348.519	193.188	273.576
ITGB4	984.063	721.855	687.184
NOP56	3545.72	4284.59	3761.69
CCDC86	472.268	667.314	530.923
PLS3	2373.08	2701.75	2744.29
SHANK3	698.807	896.176	777.254
RTN1	738.114	585.083	547.045
TLE4	1075.59	897.203	790.212
TIMP1	1297.61	1486.37	2075.91
LOXL2	2914.83	3658.42	3188.65
PPP1R3B	177.852	256.853	248.344
SLC4A7	2336.13	2792.04	2764.35
SPRY1	262.766	56.2905	224.052
ZMYM2	1701.47	1950.69	2103.88
HPCAL1	1219.69	794.18	1097.63
MMP16	1434.76	1070.23	1283.73
LDOC1	879.623	731.604	715.144
FLYWCH1	1619.66	1243.85	1514.91
SLC39A6	1891.71	2197.9	2233.18
METTL7A	114.158	40.9658	55.7295
CCNY	1907.9	2241.58	2160.72
DOCK10	695.364	933.813	748.765
COL5A1-AS1	12.5297	40.0477	37.6125
LYPD6	710.187	530.665	467.838
SLC35F2	1113.4	1238.95	1572.65
DPY19L1	2075.37	2394.09	2555.07
AP000695.2	3.58849	24.5048	23.9239
TRAF3	1179.17	1394.56	1309.8
FBRSL1	1531.91	1887.5	1796.71
LONRF2	607.223	415.093	424.399
SRC	2365.6	2643.69	2899.41
TNFRSF11B	237.768	276.114	596.371
NINL	1110.65	1296.41	1376.12
ALDH1A3	1053.22	1394.77	655.291
GLI2	965.252	1147.62	1311.22
LINC00941	122.894	183.659	252.672
HSPA2	891.112	742.475	722.254
MDGA1	350.191	401.602	546.748
EIF4G2	16380.3	18630.4	18904.6
VARS	1757.04	2170.22	2171.4
ANTXR2	611.775	549.315	1275.02
SLFN11	3264.64	2679.73	2732.9
FOXS1	6.22844	24.8704	43.9488
ABCE1	2085.2	2599.53	2289.48
TRIM62	507.634	509.344	807.36
CKAP4	2949.7	3498.48	3405.26
CD59	2540.14	2938.83	2938.98
NEO1	3820.84	3175.32	3476.98
FARP1	961.903	1098.69	1228.27
MPRIP	7571.75	8064.96	8937.18
PREPL	1957.52	1693.18	1637.04
SERPINB7	86.3638	156.018	144.339
MVK	986.953	807.232	596.34
RETREG1	211.363	143.861	146.28
FIG4	349.764	233.11	306.205
POGK	1641.04	1909.43	1921.44
HNRNPM	5609.65	6135.96	6469.92
ANKRD13B	373.953	530.932	477.679
LUZP1	1879.73	2135.93	2357.44
UBASH3B	1405.38	1519.27	2145.15
RALA	1449.11	1652.49	2020.07
DHX33	1817.31	2217.77	1944.84
NCEH1	840.369	646.836	697.414
ARFGAP1	3053.3	3516.01	3943.5
AC090192.2	10.2644	39.9909	55.2946
KRT80	1497.58	2115.43	2123.48
ABCA5	712.987	546.079	503.491
CD3EAP	104.747	172.64	148.377
SLC2A12	258.816	292.005	506.43
NEIL3	1059	891.379	861.207
ALDH7A1	3819.21	3232.28	3192.73
EXD2	1163.36	968.479	1027.51
STEAP3	259.303	370.186	400.603
FHL2	1469.31	2094.06	1851.31
UCN2	22.7668	41.8581	73.4259
GLRB	284.705	184.691	227.838
PPRC1	1745.14	2091.87	2076.8
VOPP1	2139.27	2380.98	2651.21
PDE4B	556.826	351.913	547.992
MAP1A	373.326	259.964	307.05
NCK2	500.5	588.15	766.138
SLCO4A1	740.705	537.973	578.012
S100A16	2548.15	2597.31	3674.09
ZNF48	294.2	365.996	389.272
KCTD15	866.809	1141.41	962.104
TLL1	94.6627	202.307	121.645
KIF26B	34.4793	78.7164	52.9429
WLS	1055.48	759.654	991.367
TMEM40	148.308	102.957	48.8116
OGDH	2658.6	2301.27	2415.39
PES1	1006.43	1287.89	1149.6
ZMYND15	181.273	149.21	101.528
PABPC4L	448.439	564.212	602.668
LRRC7	110.135	58.1579	48.1375
LDLRAD3	698.24	945.737	728.88
HSPG2	3093.35	2669.04	2307.03
EML3	765.088	923.987	972.425
PTPRH	130.054	70.1857	100.054
CAV1	1640.04	1220.36	1226.03
PRRC1	1935.22	2258.56	2316.13
APEX1	2603.01	3051.96	2971.29
DGKD	1236.73	1443.37	1434.32
ALDH6A1	611.574	461.467	458.334
UAP1	1188.13	1493.28	1302.03
GLIPR1	236.442	477.76	156.778
ZNF92	421.153	459.5	924.157
XPO5	1725.97	2136.71	1805.12
ABCA7	807.266	540.362	699.031
AK5	127.018	68.5507	49.05
MKX	2257.42	1625.18	2061.29
STK32B	205.103	146.126	125.006
RELA	2100.13	2382.51	2380.1
PARD3B	205.624	137.014	136.165
RASA3	757.037	832.246	986.713
FAT4	750.821	694.097	490.376
MMP1	477.083	386.501	333.813
UCP2	2009.76	1981.06	1343.09
THSD1	316.999	199.45	226.94
NUAK2	475.745	379.958	334.501
RNFT2	288.572	214.788	207.089
MRC2	6317.7	6925.28	8554.55
MMP15	406	543.028	483.401
MAPK8	1204.87	1452.76	1450.83
MBNL2	794.353	1008.14	1023.24
SGCE	787.144	570.64	761.856
CD34	54.6825	20.7783	27.2738
FZD8	342.205	285.188	639.395
PCYOX1L	818.115	694.447	619.519
FEM1B	2618.12	2932.48	3077.12
ALCAM	3652.79	4152.01	4355.3
PEAR1	1290.72	910.961	1276.82
RRP1B	2417.8	2824.99	2839.03
PM20D2	1301.04	1117.86	938.394
BTG2	637.031	465.238	476.918
CERCAM	1150.54	1387.85	1433.41
HAPLN3	361.017	469.925	501.167
AC112721.2	13.5637	30.9142	60.6559
DLX2	96.3561	149.6	164.715
PALM2	36.3141	58.5592	78.2396
MICU3	419.525	308.941	294.849
TRANK1	251.628	151.284	167.253
PRMT1	3380.87	4011.34	3792.27
HSPD1	8562.29	10161.7	8826.97
TRIM2	1160.58	812.513	1175.22
TAF1D	1744.46	2157.52	1902.56
CIT	3135.24	2714.99	2941.63
SH3TC2	63.3933	24.5129	42.0298
LINC02593	178.798	278.644	233.421
EGFR	2640.2	2762.58	3294.45
IGFBP3	1589.91	2193.24	1175.75
TNFRSF19	160.26	248.748	203.163
BCOR	864.233	1015.21	996.153
PALLD	2090.68	2403.78	2965.04
FANCD2	1997.5	1703.72	1759.39
GOLGA2P5	395.745	290.162	322.198
EEF2KMT	147.157	248.484	163.992
COLEC12	638.161	511.158	269.005
WDR43	1422.09	1697.02	1593.59
EIF3J	1541.82	1850	1745.83
NPLOC4	3676.55	4298.75	4006.09
JMJD1C	1820.71	1966.81	2258.55
EDIL3	1506.79	1820.73	1925.96
DHFR	3819.19	3541.65	3242.94
PRRT3	504.75	401.02	403.006
E2F3	942.957	1099.63	1243.87
EPOP	478.666	573.946	632.78
H1F0	8781.03	7294.85	8434.84
ATP8B1	689.27	490.007	517.007
AMMECR1L	1059.45	1257.29	1263.7
UTP25	642.249	830.199	793.454
ELFN2	296.372	172.567	217.602
FAM20C	2041.72	2023.88	2853.93
DPH2	335.111	450.979	424.779
SRGN	543.145	402.417	429.354
LRP3	730.868	893.514	842.354
ROS1	2.08349	16.7787	8.3801
FAM171B	333.694	251.861	260.843
IRAK1	2373.34	2681.26	2625.56
TTL	2238	2599.47	2407.76
MCF2L	133.888	77.9135	98.644
VKORC1L1	1170.04	1461.08	1234.15
UCK2	1119.27	1382.33	1353.12
LPGAT1	2880.15	3230.64	3727.9
COLGALT1	5679.04	6618.21	6112.68
CLDN14	1.45012	14.9137	8.73526
APOBEC3C	1048.85	773.419	1044.74
FNBP1	1245.34	921.816	998.713
SLFNL1	41.026	86.4705	55.969
BBS2	967.167	744.597	884.333
ATP6V0E2	521.365	410.858	385.357
IL6R	112.788	68.5137	38.9898
CTXN1	637.367	807.843	817.246
SPEN	3089.71	3377.87	3490.51
ZMIZ1	2367.69	2626.26	2803.75
WHRN	329.929	427.915	469.619
FIGN	534.603	441.188	376.29
AC004817.3	12.2191	30.5056	64.324
WBP2	2418.33	2028.91	2209.55
ICA1L	328.067	251.087	210.482
ANKRD52	3751.4	4200.43	4207.28
SLC6A6	1920.19	1973.98	2723.6
CNKSR3	283.955	215.446	176.438
NAMPTP1	62.2927	102.006	113.734
AMOTL2	2265.01	2046.91	1820.02
PRKX	1009.71	1187.02	1319.3
GNL3	1390.97	1700.68	1625.93
IPO5	4699.54	5376.54	4985.64
SLC39A14	2189	2456.46	2532.66
QKI	2645.26	2858.83	3172.11
ZNF532	2076.9	2267.33	2558.96
NALCN	150.369	99.3914	89.1178
NCLN	2327.86	2746.35	2574.06
TMEM106C	3264.91	2830.45	2756.61
GNAI1	709.57	578.063	560.249
IFRD1	536.68	764.806	636.736
PCDH1	98.6488	122.131	211.324
GPR87	12.4725	32.5333	26.5527
HPSE	194.176	136.327	130.947
AC068473.3	1.44656	13.5276	11.4611
CEP170	2257.14	2396.55	3533.42
L3HYPDH	318.185	464.178	342.873
PTRH2	379.046	459.482	508.732
GAB2	386.995	259.596	330.298
MINDY1	234.79	146.983	212.332
GABRE	417.176	495.567	373.746
CCT5	8723.64	10097.6	9694.97
CLSTN3	3231.82	2518.82	3111.55
LLGL2	457.853	358.547	376.013
PLEKHA6	157.309	85.4837	74.134
HSP90AB1	21180.9	24029.3	23287.3
ITGB6	3.11515	15.6205	13.1087
CGB8	0.656423	11.8452	5.38367
NTN4	889.197	699.852	645.648
FCF1	1331.68	1582.52	1687.01
SHLD2	892.475	1125.32	975.059
MANSC1	85.626	54.6083	47.3366
SRSF1	1492.43	1796.57	1581.91
DZIP3	1319.93	1077.89	1230.2
PTK2B	177.89	114.416	130.893
PVR	1219.07	1628.1	1491.57
JPT2	3689.34	4257.85	3899.2
DTX4	261.585	203.888	159.88
PRUNE2	398.461	224.079	145.087
MMAB	620.765	529.381	378.786
SERBP1	7158.05	8155.54	7541.23
UBXN2B	1377.11	1151.14	1249.9
UGDH	1310.02	1482.12	1529.18
RNF144B	94.3166	58.8706	45.5076
GBE1	1352.73	1145.23	1087.78
FLNA	19063.8	23335.4	20165.9
MLXIP	2268.2	2481.09	2658.13
ATP1B1	817.079	1009.53	1066.91
PUM3	1285.33	1685.09	1467.53
SLC2A1	1801.41	2031.74	2528.41
ARAP3	1303.64	1342.92	1756.51
FOXRED2	1952.47	1829.74	1533.04
ARL6IP5	1167.1	912.149	1061.51
PLPP4	14.3812	35.9687	47.9705
WDR46	972.393	1175.72	1123.85
SYNCRIP	3114.22	3786.07	3525.22
PSIP1	4893.8	4209.84	4669.72
KCNJ3	91.2479	41.5764	79.5831
MYO6	933.017	756.852	867.601
WNK4	647.984	386.978	613.025
EEF1B2	3300.7	3866.93	3657.56
SHMT1	2207.14	1915.36	1872.43
DAAM2	299.191	222.273	197.812
HIVEP2	837.702	885.495	1082.86
AIFM2	599.71	504.86	484.98
PTPN11	6704.47	7651.25	7283.71
DCLK1	148.01	83.1498	102.393
C2CD5	1509.71	1365.41	1278.36
NUS1	1712.51	1952.92	1980.54
CFL2	1153.77	933.499	972.591
EDN1	46.796	52.4308	152.942
DDX3X	7765.38	8309.49	8881.28
PLXNB2	12243.1	10550.6	12011.5
GRAMD2B	361.514	215.059	305.374
ACSL3	4807.88	4928.42	6833.85
H6PD	1774.98	1459.31	1703.26
DYNLT3	269.544	339.985	352.213
XRN2	3135.97	3524.27	3759.69
CYB5B	2568.43	1983.04	2195.99
MIR503HG	141.903	87.9284	93.1572
KLF16	267.257	326.727	354.912
RNF144A	186.412	262.058	243.02
ZNF620	99.8701	62.0921	65.87
ATG2A	1360.95	1179.07	1209.21
NEAT1	7039.76	5899.4	5196.08
CDKN1A	2282.88	2479.62	2877.41
C1orf115	376.238	290.676	242.045
CHST11	202.291	275.499	377.39
VEGFA	510.946	807.72	772.489
TRERF1	583.222	406.966	421.266
RYK	2138.59	2277.58	2489.89
PERP	1424.48	1591.54	1825.67
GPAT3	49.6569	26.8753	18.078
PCYT2	875.206	728.64	601.97
HYAL2	444.667	576.092	562.355
KDM5B	2257.47	2374.64	3087.39
ZBTB2	458.145	582.278	572.643
MIDN	1306.67	1419.22	1552.13
SEMA4F	944.484	786.016	843.514
RALGPS1	256.001	176.967	203.617
SLC48A1	529.767	398.798	378.58
IRF2BPL	1313.12	1194.46	1946.97
REEP5	1617.24	1950.14	1655.7
KLF7	899.674	974.675	1159.09
LDLR	5572.78	4888.07	4034.42
LRRC20	829.125	699.071	640.163
BCHE	154.864	93.691	93.2772
RBM43	164.183	122.574	116.065
FRS2	986.325	1168.57	1176.42
GART	3080.43	3477.11	3406.67
ARHGEF4	289.482	187.394	272.659
FRZB	314.138	245.998	176.023
EMP1	1044.67	921.17	1811.69
NUP210	7130.73	6400.4	5642.16
FOXC2	107.731	143.625	195.801
CCT3	5203.01	5742.39	5875.29
MAN2A1	1703.21	2019.41	1799.37
ABHD2	2174.01	2390.83	3287.94
CLN8	308.457	378.377	459.932
CDKN2C	2077.24	1712.26	1547.4
KLF2	348.191	193.008	284.546
CNTRL	1094.63	895.742	974.155
AATK	219.23	140.168	175.17
BTN3A1	611.495	439.007	579.25
PXDC1	303.082	375.455	396.539
CARS2	496.964	415.603	405.101
SLC16A7	449.068	396.307	308.555
SLIT2	346.251	290.325	227.165
HOXA3	324.759	416.836	437.945
RUVBL1	1701.1	2012.31	1795.13
AL928654.1	178.439	119.44	142.82
PTPRG	1133.62	903.162	863.733
HAVCR2	1.32104	8.20225	10.1587
PARD6B	220.439	137.291	186.659
ZNF195	470.405	564.24	601.671
SDC1	3569.81	3989.09	4218.35
HEATR1	2132.03	2497.18	2408.62
PCM1	2811.16	2401.23	2697.5
HSPA13	2369.12	2694.44	3192.49
ADARB1	1334.84	1139.23	954.828
OSBPL3	2611.91	2022.05	2123.96
MYBL1	2244.2	2266.49	1279.62
ACACB	470.962	408.279	328.998
PCDH18	281.772	180.088	248.334
RAI1	2622.22	2677.68	3186.13
FLOT2	4177.79	3325.95	3431.31
S100A13	111.683	132.054	189.022
MIR181A2HG	10.4197	31.3407	22.0715
LRRC15	11.4751	37.8586	30.9945
MLLT6	3376.33	3726.11	3706.4
LIPA	1543.82	1401.63	1134.14
CANX	12336.1	13280.3	13987.7
FUCA1	312.022	227.871	210.729
TLR3	236.69	183.066	174.926
DHRS3	1024.14	998.153	1740.38
CDYL	559.949	665.008	662.373
C11orf68	736.499	636.432	618.398
RAB26	183.542	119.308	116.067
TWNK	629.898	785.587	713.217
KDM7A	95.5414	145.08	146.729
MDN1	1838.62	2111.95	2006.27
PTK2	3636.31	3644.05	4964.92
CBX3	4640.49	4998.15	5095.69
NGRN	1083.69	1271.69	1214.35
SIM1	312.574	234.29	196.108
GVQW3	137.64	88.3158	102.119
EIF4EBP1	837.703	1104.51	901.632
ANXA11	2449.94	1929.86	2189.69
EPS8L2	1213.71	946.71	1120.48
GEM	105.766	143.931	186.367
XPO6	2499.38	2169.44	2176.66
CYB5RL	391.729	306.461	306.401
PPL	110.94	49.6942	47.0358
PCBD1	714.734	569.768	547.546
TDO2	2.34051	7.76264	18.3693
WWTR1	1908.79	1276.96	2737.49
PRODH	119.185	80.4922	59.1443
GPD2	982.038	784.719	848.545
TBL2	541.098	644.897	646.722
MYO15B	375.641	257.938	286.572
ARFGAP3	954.569	1069.15	1104.6
SMC6	2340.72	2611.98	2603
FAM160B2	889.139	1052.2	982.491
GLRX	501.823	336.279	486.187
HEXIM1	2281.73	1900.35	2054.31
EIF1	5030.3	6079.38	5421.11
TDRKH	613.18	514.553	509.49
MTA2	2944.44	3212.72	3443.28
NFYA	1128.24	1350.61	1337.03
NLN	1021.45	1330.36	1059.1
CYP4F35P	42.5523	17.2892	17.391
HID1	212.113	136.884	164.165
KDM1A	2232.34	2393.05	2663.51
ADIRF-AS1	128.886	81.0102	90.7378
ANO4	86.5563	144.61	139.416
RB1CC1	2871.47	3074.71	3583.6
MTAP	743.849	863.244	967.999
TRAPPC9	752.402	602.422	658.233
ADAMTSL1	123.043	94.0055	79.703
KIF13B	399.198	289.135	342.613
SSR3	3223.82	3771.33	3916.08
BEND4	329.837	374.981	443.319
SYTL5	32.566	65.389	69.0236
PIK3R1	415.067	329.335	337.418
CDH11	76.8372	114.485	114.411
AC103702.2	259.176	312.14	369.465
AGO2	4008.8	3857.33	4984.23
TUB	995.965	870.319	781.094
HDDC2	360.919	476.857	432.757
GDF6	17.7888	35.0266	50.8258
CERS4	452.932	337.101	388.82
WWC2	3004.03	3224.29	3425.42
NSUN2	3022.38	3315.55	3456.38
ECE1	4524.16	4026.53	4120.15
SLC27A2	119.858	100.902	68.5079
FN3K	363.714	239.381	290.371
ETV6	664.81	729.046	980.682
PROC	13.8482	34.8353	49.6338
METTL1	173.753	255.611	194.213
FBN1	4060.2	4227.31	5863.22
AC068282.1	47.8014	93.0013	70.1836
TUFT1	400.053	595.591	387.205
LAPTM4B	2994.22	3450.02	3503.09
USP22	8607.86	9090.59	9939.29
UNC13B	661.275	569.432	558.536
HINT3	634.948	521.963	525.121
REXO5	295.487	226.393	220.256
PNKD	1073.54	914.144	910.193
SLC6A9	47.7845	121.587	51.4446
WDR12	844.755	1015.04	1005.49
LAMA5	8219.94	6826.59	6248.63
WBP11	1938.14	2130.36	2197.51
ATP6V1G1	865.789	1015.39	1028.53
YLPM1	3963.91	4239.14	4689.47
DOP1B	558.303	461.854	389.851
BMP8B	293.459	236.878	201.016
PDXK	3225.32	3490.95	3636.5
DCUN1D5	648.1	758.902	763.719
CD83	207.975	160.021	137.353
GTF2IP20	317.456	269.801	233.345
CHPF2	785.747	914.306	914.321
KPNA4	2393.8	2607.69	2977.24
NARS	1858.28	2191.12	2134.63
ARHGAP33	409.441	336.421	315.644
TCF19	2202.22	1938.87	1751.28
SIX4	1135.65	1169.13	1522.13
TANC2	1139.19	1310.47	1406.54
BTBD9	295.495	225.99	248.906
C2orf27A	84.1588	117.61	194.759
ARHGAP23	4758.8	3733.15	3953.84
AC005736.1	39.5762	22.5313	16.1718
SNAI2	131.342	158.758	324.238
LAMA3	173.69	132.985	102.354
PTPN12	844.597	814.461	1145.36
SPEG	1159.93	930.787	1036.94
RASA1	1156.38	1315.37	1532.79
ARF4	3315.57	3655.28	4091.63
KNTC1	2942.42	2520.18	2805.16
LIMA1	6206.53	4730.38	4077.7
AC046185.3	74.8071	103.89	120.535
MME-AS1	41.2816	12.2216	21.5185
SREBF2	7501.38	6874.02	6432.88
LAYN	742.354	623.578	492.875
LRP2BP	68.8713	107.208	101.459
ZDHHC21	643.101	542.874	529.799
RANBP1	2585.31	2984.39	2772.1
DESI2	2005.75	2244.67	2369.62
FUT8	1346.32	1473.53	1796.8
NFE2L2	1844.75	2100.36	2017.31
CLIP3	1599.95	1200.65	1678.47
SCNN1D	231.323	162.221	178.63
PSD3	748.17	864.112	990
FAM83G	945.078	1053.33	1252.19
KCNG1	244.777	352.825	396.881
KDM6B	662.777	736.59	817.333
UBTD1	514.154	545.149	862.923
OCLN	317.288	222.061	249.018
PLAUR	282.349	298.911	548.641
PSMD2	6751.16	7522.3	8335.17
CYBRD1	4766.1	4001.69	4031.5
PNMA2	756.186	580.973	660.571
SURF4	4375.05	4766.07	5385.54
NPC2	1765.76	1895.82	2396.6
ARL4C	415.603	442.811	778.939
P2RX6	108.227	65.4881	59.1378
DVL1	830.44	927.586	960.481
B4GALT2	797.566	965.822	904.175
CARS	649.425	854.45	807.82
BCAR1	1681.15	1321.66	1534.65
DNM3	10.6069	24.7219	48.5331
KIRREL1	3931.68	4179.77	4823.01
SLC29A2	285.283	223.011	179.451
IER5L	245.153	302.688	356.025
FKBP1A	3816.27	4323.17	4759.44
GLE1	992.343	872.41	870.358
BASP1	2912.21	3865.45	3359.02
WT1	411.516	258.089	358.078
SORCS2	262.567	370.886	388.454
PXMP4	821.045	705.385	690.021
LARS	3434.68	4049.97	3547.89
TRIB2	349.797	254.71	712.252
GALNT1	1114.59	1315.48	1368.45
ZNF467	105.449	49.3295	71.2645
AC093724.1	75.921	103.411	157.185
RBM15B	1561.3	1717.62	1877.16
ADAMTS15	289.836	416.913	384.009
CYB5D2	642.134	568.253	486.595
EXOSC5	349.847	458.565	388.544
SSB	1410.27	1642.4	1573.03
RAP1GAP2	718.984	873.156	958.753
CLPTM1L	4064.87	4720.25	4306.4
ANKRD30B	87.6414	49.9401	34.3487
TCF21	52.8819	24.3099	31.2802
PEX13	719.632	835.378	874.405
IL6ST	7465.26	7685.27	7108.09
CSMD2	571.618	496.841	310.567
USP42	1197.71	1325.97	1367.44
HDGFL3	1609.05	1797.91	1864.71
AC145098.2	37.8175	66.8815	73.6879
PCGF3	1731.51	1894.36	2194.65
LRP12	893.451	1049.27	1254.58
SLC45A3	207.442	230.947	372.196
RIN1	444.804	373.036	248.413
NUCB2	1081.4	867.595	1003.47
MEGF6	1465.18	1641.64	1361.2
TMTC1	125.897	68.6907	64.0606
IARS	3378.42	4279.8	3737.43
FERMT2	1822.95	2057.33	2124.78
PTPRM	888.604	1129.47	933.341
TUBA1C	2372.31	2687.57	2735.57
IQCN	347.136	263.901	249.656
RPS6KA2	234.782	155.453	181.038
TARS	3687.56	4877.63	5107.73
COL12A1	14305.6	13492.8	12499.3
TRPM2	18.8397	43.5483	44.8429
BEX3	1524.76	1280.86	1385.87
IGFBP2	583.463	502.18	252.294
PLXNB1	982.653	1096.55	1381.19
TSTA3	1252.81	1451.38	1445.58
ARID1B	1625.18	1812.79	1833.49
CAMSAP1	1252.18	1327.55	1494.13
CADM1	104.499	162.35	155.471
BNC1	1145.94	1000.22	764.673
AFF1	2092.66	1599.89	1864.29
FTSJ3	2379.02	2562.24	2680.9
DVL3	3402.02	3473.71	3907.66
DDX10	682.96	841.604	791.746
AC080038.1	33.5152	55.1243	62.3009
NDUFC1	505.023	406.707	440.319
SSTR5	54.1834	22.8807	24.4787
MANF	920.645	1045.42	1230.99
CD46	5442.15	4909.68	4983.23
AP005212.4	43.121	24.0034	17.4813
ADAMTSL4	506.77	389.668	365.591
CYP4V2	328.131	242.572	285.264
ESM1	55.4407	79.9212	133.855
RASSF2	628.259	460.764	785.111
AKT3	2117.57	2134.39	2678.98
PLEKHH2	866.991	736.915	669.845
ARFGEF3	244.972	197.887	175.522
GCNT2	233.474	172.489	193.37
PSME3	3730.02	4231.21	4096.12
RMND5B	824.503	669.75	713.882
ABCA2	1683.56	1506.49	1404.65
MED13	4428.17	4899.51	4712.83
SCNN1A	331.656	196.916	169.875
SYNGR1	906.156	681.747	859.339
EXOC6	568.154	463.289	492.19
BDNF	341.432	241.124	281.613
TSHZ3	427.624	439.1	609.456
TM7SF3	1186.01	953.296	1127.92
JAG2	383.329	280.973	271.687
MDM1	978.387	852.201	802.194
PDE4DIP	1974.14	1748.49	1791.35
USP32P3	78.5227	112.984	149.414
TMEM263	2122.82	2280.44	2515.87
PLK3	192.619	212.117	297.764
YTHDF1	2320.61	2550.11	2696.03
FOSB	35.6663	61.3691	82.7163
FNBP1L	1013.31	1027	1385.24
SPIN1	3014.39	3387.19	3164.99
NME1	95.7417	148.026	123.856
ELOVL7	139.344	110.581	87.2907
VWA5B2	68.0859	43.2492	43.3237
NBEAL2	1089.46	903.494	937.224
AUTS2	359.129	439.533	437.8
GNB1	5522.85	5915.26	6463.04
CDK17	990.42	1084.62	1327.48
IFNGR2	674.442	656.623	999.081
NXT1	393.028	469.129	506.56
DPYD	850.935	702.812	756.307
HOXB-AS4	90.6316	135.967	148.775
APOBEC3G	242.223	138.916	202.534
LETM1	1759.22	2045.79	1894.97
ZNF672	917.02	1068.11	1025.13
ALDH1L1	115.698	86.2018	69.5779
CTNNA1	8053.35	8638.03	8779.37
WDR6	5028.12	4480.19	4703.78
SLC24A1	462.375	382.324	368.537
IMPAD1	4292.8	4823.12	4776.84
MCF2L2	108.449	74.7604	65.9338
IKBIP	1053.4	1165.75	1233.92
TDG	908.624	1013.26	1241.52
B4GALT1	1918.25	2222.54	2113.19
BRPF3	2094.83	2388.48	2195.86
SNHG17	612.238	749.625	689.086
TULP4	714.43	824.749	891.027
HMGB2	10556.3	9879.26	9373.65
EIF2S2	2630.75	3012.54	2935.38
CPA4	965.938	750.387	362.859
TNFAIP2	77.1759	42.9975	52.7462
IDS	750.522	864.502	985.712
TMCO4	287.436	241.128	204.705
CAMSAP2	2211.29	2434.6	2547.06
EHD1	2116.37	1748.42	1680.99
CFLAR	828.07	682.279	747.142
HMGB1P6	1030.24	1184.14	1247.72
SMURF2	1343.8	1296.95	2395.85
LEMD3	1163.22	1376.73	1251.69
YKT6	2299.43	2439	2636.43
IFIT3	144.136	80.1521	116.308
MSLN	192.091	140.031	113.564
SCML1	669.416	572.277	496.491
NFKBIZ	420.089	419.431	838.186
AC093512.2	159.863	117.985	115.627
REXO2	447.838	492.564	589.749
HSD17B7	396.242	324.298	235.214
SAMD10	280.227	206.007	206.365
MAP4K5	876.017	971.542	1018.94
TMEM43	1851.6	2136.53	1991.49
CD38	99.5852	61.2824	26.5914
NAT9	769.145	925.012	849.381
FAM114A1	886.659	940.046	1158.82
PPM1A	2394.58	2624.19	2701.33
KDELR2	6309.49	6912.09	7010.28
GRHL1	200.791	143.302	163.783
RAB11FIP1	583.805	517.422	436.57
SYNE3	203.3	121.481	127.848
TGFBR1	1350.02	1586.67	1431.17
CERK	1684.51	1826.29	2155.72
NEDD4L	1160.25	923.866	911.762
PSME4	2397.95	2560.67	2836.65
AP000759.1	39.626	62.1911	86.9363
DDI2	777.38	875.458	1019.02
SLC39A7	2824.68	3027.72	3374.19
ACSS1	165.356	126.713	86.6801
TSPYL2	828.336	664.521	721.166
SH3GLB2	1126.54	976.652	1003.43
LYNX1	628.097	522.099	428.598
HDAC7	1767.14	1768.78	2226.89
IQGAP1	11070.3	9155.21	10891.2
CAT	895.086	734.217	727.408
FGFRL1	704.433	898.36	806.313
IRS2	659.412	767.093	809.333
GRWD1	1353.49	1576.61	1494.36
KIF21B	248.078	283.44	475.781
DRAM1	1838.57	1846.32	1907.22
SRPRB	651.418	823.104	696.507
C1QL1	841.899	691.088	700.506
DHCR24	8355.55	7469	7281.36
CTHRC1	21.6215	46.2763	55.308
LYAR	554.685	702.448	625.896
IL24	19.6163	7.15327	5.76818
MIR29B2CHG	86.4642	50.8191	57.3215
SIAH1	94.1481	135.981	122.386
PLCE1	464.13	435.411	320.735
ARMC9	960.582	806.528	867.025
MRPL3	1655.29	1962.13	1762.23
JPT1	1939.58	2197.66	2354.02
NCBP2	1746.5	1975.44	1926.76
PDGFB	190.688	171.435	354.141
FHL1	1030.01	826.347	823.659
CARNMT1	431.087	488.141	531.993
THEM6	903.19	796.842	674.943
SYBU	48.9224	28.1762	29.5764
HS3ST3A1	104.16	134.796	194.92
ADAMTS7	861.943	983.249	1231.36
ZYX	2546.47	3511.52	2878.05
POLR3D	492.357	572.06	610.293
AIMP2	695.476	886.309	718.657
C2CD3	2321.47	2165.47	1999.1
CEP170B	1138.92	1296.39	1277.17
SLC35E3	909.663	753.326	839.084
ABCC4	666.516	872.866	508.307
WNT2B	68.164	42.49	43.3359
C16orf74	102.375	67.4639	67.9745
SERTAD1	302.56	390.598	356.59
GPRIN1	467.804	543.782	582.958
DMXL2	989.736	838.411	886.877
OBSL1	3064.64	2580.91	2971.1
RIC8A	2459.37	2759.08	2681.91
KCNIP3	582.111	502.756	382.907
PLPP2	870.412	951.804	1041.04
SEMA4C	1740.51	1917.98	2046.56
COL5A3	106.14	75.03	50.1724
ANGPTL2	206.81	262.393	348.755
SCG5	11.343	24.5711	39.5987
CSRNP2	1005.6	1122.25	1193.56
CCAR1	2601.87	2999.6	2846.48
SNRNP25	908.67	792.627	740.587
STAMBPL1	203.316	124.122	178.939
ATIC	1928.21	2245.33	2131.62
GINS2	874.768	768.001	757.049
LPAR1	304.764	234.669	207.657
TPD52	446.588	375.003	358.911
DIMT1	1074.72	1211.3	1223.65
THSD4	1998.35	1828.27	1559.58
TRIM47	255.859	331.469	162.815
HGS	1561.88	1761.88	1789.91
HSPA9	6019.51	6851.62	6240.65
SREBF2-AS1	188.742	137.724	142.591
EIF2S1	4134.89	4629.32	4542.27
RACGAP1	3434.99	3091.14	3201.23
CA11	198.553	133.478	133.634
PARP10	284.241	214.192	202.205
AL139147.1	0.484273	7.1438	9.03486
TET3	1817.07	1913.1	2311.38
DCAF13	990.367	1145.94	1120.96
LATS2	1154.14	1081.22	950.79
AJUBA	1539.14	1680.03	887.09
KIF5A	558.911	619.134	763.549
NR1H3	240.375	156.079	223.93
AC072022.2	14.2506	30.5414	28.9288
PDLIM4	895.245	983.731	1142.31
DDAH2	869.918	884.703	1212.8
LINC00842	32.2841	62.9058	46.0231
PDP2	668.241	525.874	555.085
USP18	99.262	69.3492	68.4784
PRRC2C	6946.57	7411.55	7828.17
HNRNPA1P33	6.52345	21.3746	12.4363
MATN2	1668.25	1460.22	1189.91
PKP3	400.11	328.32	281.7
OCIAD2	251.414	283.18	400.066
CASC15	2.89502	10.8667	33.9701
PLCXD1	1169.72	1008.91	925.677
ADCY3	1642.46	1802.3	1516.77
TRAPPC10	1225.33	1365.3	1510.44
PAQR8	281.226	231.508	195.532
ETF1	3311.22	3673.54	3700.26
WSB2	1044.05	1089.13	1302.39
TSPAN14	2237.55	1916.4	3447.11
ITGA3	18190.5	18981.5	20623.2
RGS9	241.918	185.969	191.934
ZNF281	1136.79	1258.83	1417.83
PIDD1	1553.83	1313.66	1341.31
INSYN2B	159.552	141.755	297.239
SLC29A1	1288.46	1516.13	1506.86
BMS1	2129.43	2378.46	2353.71
CAD	6443.68	7276.51	6797.57
GGT7	721.437	579.77	623.584
AMD1	2552.55	2815.4	2903.58
MYL12B	3354.99	3717.89	3880.31
KCTD11	306.564	391.583	359.783
FAM227A	181.295	234.324	225.49
ENTPD8	52.6248	29.4997	26.8785
PFAS	2926.8	3352.68	2987.33
MIR3936HG	54.7618	30.1876	32.1661
GPRC5B	694.019	864.38	581.028
SOWAHC	479.658	553.663	613.648
P4HTM	664.648	531.118	536.354
FAM129B	3348.8	2808.55	4901.37
NIPSNAP2	1671.28	1482.8	1472.74
GCLM	620.791	783.31	734.424
CACNB2	92.0994	66.8815	61.0744
CCNJ	360.831	426.81	498.817
TP53INP2	680.042	788.27	825.336
SGSM2	1925.57	1622.9	1598.55
USP20	463.177	392.019	390.27
ADAMTS1	210.565	184.683	110.707
SGK1	2145.07	1686.45	3162.55
TCP11L2	80.9016	105.136	123.935
FNDC3B	3357.37	3205.44	4839.17
TP53RK	837.261	956.222	1016.11
GNAS	34524.1	36553.5	40142
SNN	491.836	517.795	663.159
PREX1	860.595	738.148	745.205
NR6A1	143.029	90.8281	121.422
GSDMD	1709	1488.77	1606.93
BTN3A2	520.859	346.26	534.676
BAG5	851.087	939.007	991.334
SLC16A3	1910.41	1963.01	2367.88
SUCLG2	1649.04	1461.54	1406.06
RALGPS2	1425.97	1145.61	1317.47
PBK	1070.61	951.101	943.221
ZNF469	135.515	152.778	226.43
DYSF	1511.7	1888.15	1746.86
SOS2	780.501	854.653	924.627
MCAM	1714.86	1641.07	1402.28
MYH10	8122.79	7361.26	7606.86
OLFML2A	983.399	829.829	718.603
PPP2CA	2563.38	2874.42	2787.66
AL031985.3	80.0504	121.061	111.074
DIRAS1	430.277	485.384	542.581
ATP10D	1418.26	1447.78	1784.46
GAREM2	357.26	431.249	425.016
PPP2R2C	258.376	204.308	162.411
AC099677.1	18.0381	7.16051	5.69581
ISYNA1	3646.08	3225.15	3276.81
ARHGAP29	3363.14	2610.82	3049.95
HMGXB3	1215.86	1333.49	1477.57
SHTN1	375.171	303.78	324.504
CALM3	7460.11	6442.98	6625.23
EVI5L	922.362	768.177	839.528
LINC02551	1.44812	11.5744	12.8054
YWHAG	3791.1	4085.47	4350.8
PWP2	277.422	348.79	334.672
AL590004.3	11.0802	29.6147	20.9289
SRCIN1	560.641	418.202	469.645
C1QTNF6	603.451	490.865	525.152
DPY19L2P2	192.71	140.055	145.504
DDX60L	353.405	262.511	321.896
NT5DC2	2828.21	3053.74	3523.57
ZFYVE28	151.355	98.1831	131.266
SNHG16	768.236	895.38	855.204
AL512625.2	12.5881	4.36794	2.70509
TMCO3	1519.84	1340.18	1386.28
EEF1A1P6	329.315	392.564	400.663
SSTR1	85.2797	57.512	55.4826
MPHOSPH10	922.956	1048.23	1038.85
TAF13	263.761	329.596	317.729
RAN	8168.5	9227.29	8418.24
PICALM	3452.13	3605.09	4228.76
C22orf46	988.005	807.274	837.438
DYNLRB1	2032.74	1735.35	1883.55
SLC16A14	137.084	112.272	90.0793
PITPNB	1688.12	1917.19	1831.33
AC106820.4	117.794	78.9074	77.6753
HAP1	182.821	132.951	136.386
CAB39	1601.98	1727.72	2067.87
SSH2	1435.4	1528.35	2010.44
RHPN1	607.886	470.703	527.792
ASIC1	780.592	637.224	578.694
NOTCH2	5456.99	5527.54	6610.03
SLC25A23	2298.52	2025.67	2098.14
GTPBP4	1429.75	1657.67	1693.75
COL18A1	2262.62	2493.11	2555.55
CLCN6	1037.1	873.578	907.272
CCHCR1	1158.08	952.041	1043.26
KIF21A	526.007	685.216	553.052
FSTL5	28.7503	16.1266	6.43263
PTBP1	10247	10952.9	11243.6
TFRC	12686.9	13529.8	12121.7
NEDD4	2087.06	2231.39	2346.36
STARD4-AS1	230.467	278.782	341.39
NXN	1961.71	1848.34	1236.97
MVD	1279.07	1078.98	792.223
LMNA	5559.35	4668.49	4694.42
GULP1	1685.86	1718.87	2051.68
KARS	1771.18	1981.83	1983.18
PAIP1	2589.34	2810.01	3016.68
GLIPR2	964.348	769.67	630.63
RSU1	1010.38	1259.25	1054.88
GALNT12	80.5042	56.2302	51.3555
GFOD1	125.11	170.656	164.336
FAM91A1	7383	8065.51	8422.11
ENTR1	876.75	996.16	1031
TBC1D8	707.917	485.219	534.541
TRMT61A	324.455	410.145	371.246
GPCPD1	461.665	317.783	426.103
MXD3	732.715	641.871	619.255
DNAJC18	786.703	855.307	920.722
NARF	763.33	838.94	1090.91
HIBADH	1169.29	1003.11	1069.76
SEC61A1	5399.27	5807.54	6257
RHOT1P1	46.0538	21.0856	25.2973
STXBP6	209.505	190.764	101.528
HAGLR	294.724	342.986	396.55
SLC25A35	404.372	352.002	320.937
DMKN	317.457	265.209	263.168
DOCK2	37.6953	64.7912	101.805
ATP2B1-AS1	53.9827	28.3532	34.3293
ODF2	987.748	1086.17	1187.99
HNRNPK	10528.9	11102.8	11609.2
DKK1	901.432	522.084	784.412
LNPEP	1620.06	1381.88	1456.45
HOXC4	186.544	157.348	130.082
HMGN2	15984.5	14845.8	14763.5
POLR2L	1001.79	859.973	826.719
DDX5	12145.7	13211.4	13421.4
ALX4	205.927	169.134	156.265
LINC00173	24.8475	7.71391	10.7981
TMEM229B	57.0397	33.2009	36.9161
KIAA1211L	73.9199	56.6094	33.597
ARMC4	244.635	172.053	189.598
ATAD3B	571.626	683.533	674.458
FAM117B	391.907	453.147	536.091
NIP7	585.769	688.75	663.628
TMEM52B	16.2168	7.13433	3.69136
POSTN	1104.82	959.657	770.471
ADAMTS10	381.836	385.708	623.583
WDR35	1560.75	1774.07	1793.42
ARHGAP31	197.365	204.082	341.915
CNOT6	2361	2589.05	2659.8
ADAM33	513.873	405.372	368.677
CAMK2B	86.3354	63.3928	40.0932
SLC9A7	765.412	630.549	984.989
THOC5	774.845	871.537	889.61
DCUN1D4	1146.74	1256.01	1275.3
MTHFD2	1831.73	2726.56	1928.7
CHD7	1457.84	1496.45	1727.7
NQO1	885.995	748.387	704.892
CXCL16	1070.69	1025.19	843.937
SNAI3-AS1	76.0175	51.001	49.1281
HNRNPAB	4718.7	5982.14	5235.48
MCL1	5344.24	5517.67	6707.27
IGF2BP3	1243.6	948.572	1258.33
MGST2	218.779	152.103	197.037
HNRNPA1	29761.2	31492.8	31797.3
RAB2A	3046.91	3122.18	3500.95
PXN	2819.17	2801.35	3585.93
USP44	149.582	116.883	103.853
ZNF76	660.443	588.05	538.251
TBRG4	1477.14	1650.85	1684.13
NETO2	1179.04	1369.41	1336.34
DCN	40.7227	17.9582	14.725
ST6GALNAC2	28.9895	13.8327	13.4892
MRPL15	864.742	1073	943.706
NEURL1	42.0013	25.5095	19.1725
ASF1B	3915.7	3479.09	3407.45
ZNF219	841.576	698.943	704.065
GDI2	4624.29	4841.31	5242.39
GPSM3	178.361	116.286	164.082
KCNC4	316.345	333.394	297.081
ZNF24	1847.49	2029.74	2124.64
TAX1BP1	2195.91	2328.37	2485.47
IL18BP	368.316	455.11	419.331
FBXL5	1498.08	1361.68	1280.67
ALG8	945.302	1035.44	1103.8
BDKRB2	250.874	134.851	166.709
RNH1	2904.81	3196.04	3165.07
C1orf21	654.36	528.557	529.523
LRWD1	405.167	444.065	506.869
RFC2	933.719	820.287	823.52
BNIP2	1699.39	1887.82	1848.54
DYRK2	594.848	612.531	784.048
FAM208B	2080.59	2397.31	2396.03
ZNF250	268.169	318.343	337.046
ZER1	1164.58	1023.31	1073.88
GAMT	733.252	659.225	556.791
SSH3	938.695	805.287	797.325
CORO2B	132.211	141.21	265.027
XKR3	25.3781	11.0911	11.4221
UBL4A	629.488	678.259	762.122
ITGAX	208.287	148.141	132.708
DOCK4	186.141	204.969	268.661
MEST	15744.7	13605	13719.7
PER3	360.748	291.223	279.192
ANKRD36C	429.455	326.703	346.429
PRDX1	2339.92	2599.81	2538.06
TPBG	1005.93	994.375	1308.19
MAPK6	1534.66	1599.91	1894.3
GNAQ	1516.47	1603.83	1807.25
ZCCHC14	1648.88	1772.13	1993.49
PRKAA2	304.389	273.603	220.634
TLE1	690.934	731.155	847.057
CDH13	2075.71	2056.5	1690.2
KIFC1	2595.02	2245.02	2464.9
SLC38A7	557.507	647.583	634.718
JAM2	136.38	191.974	197.748
SLC1A5	1795.96	2415.05	1963.47
XPOT	4101.19	5366.99	4690.08
NOP16	165.573	215.833	199.909
CHN1	168.886	218.593	223.691
PIGZ	101.922	78.3743	65.0494
STX16	2548.29	2772.21	2997.74
WDFY2	604.346	439.965	586.754
DHX9	6338.85	6621.98	7155.63
NKAIN1	48.5231	86.3837	83.0016
UBQLN4	1488.36	1650.23	1631.03
NKAIN4	0.811516	5.80864	17.1698
HARS	1594.51	1798.85	1755.4
LINC01085	22.9513	8.89239	11.6758
SYNGAP1	1033.04	811.495	1017.69
WDR4	424.387	530.385	459.546
NRG2	42.8303	23.2215	19.1947
KCTD16	19.8739	39.6211	113.464
PTGIS	187.154	231.579	252.364
DENND4C	926.175	807.82	823.445
NDRG3	2654.61	2306.69	2563.14
RHBDL3	308.426	363.636	255.904
ASIC3	204.955	231.455	322.415
PLCL1	70.563	49.3879	39.5728
SS18	1729.31	1888.88	1983.24
APAF1	1182.54	1274.62	1351.59
SAMD9L	49.6289	26.331	29.1364
HNRNPDL	5701.73	6261.81	5888.27
DNAJC6	387.887	383.581	263.167
PSAP	21539.4	23082.9	23255.3
CHD1	2029.12	2171.54	2370.5
DANCR	384.693	501.32	407.922
DDX18	2027.87	2364.11	2370.01
KIAA1217	296.709	219.854	260.081
STK17B	767.331	797.261	1168.28
ARHGEF9	389.558	330.999	320.861
AC241952.1	239.755	162.901	226.061
LPIN1	2355.3	2028.02	1779.37
DPP9	2049.36	2097.29	2423.8
CTDSPL	1103.3	895.984	941.092
L1CAM	2004.05	1975.33	1393.63
IVNS1ABP	2367.19	2612.64	2739.31
ZFP69B	101.965	141.006	127.089
CPVL	265.551	210.843	219.644
RFK	533.051	474.384	430.405
GPER1	79.1442	55.0304	53.1008
SMURF1	572.679	661.182	764.971
NPM3	658.526	802.445	697.816
RFX2	388.349	440.836	537.13
ZNF480	230.608	283.957	284.744
CLINT1	2293.57	2419	2551.65
HECTD4	2315.12	2044.53	2169.06
MT-ND2	30384.8	31977.9	33584.8
PDCD4	1167.33	1056.54	997.123
RTN2	187.58	208.831	289.42
PHC2	1661.91	1225.84	2434.86
ATG16L2	733.804	639.173	545.026
PXYLP1	795.768	668.773	717.72
SH3PXD2B	634.024	640.316	803.43
MXRA5	7.6449	19.3312	30.1982
PDZD2	322.97	263.103	268.574
SLC7A5	3827.07	6298.83	3996.59
SKI	2119.58	2205.23	2498.2
DHX15	4571.91	4734.57	5088.01
SH3TC1	535.999	279.341	634.215
DUSP6	776.713	241.694	1463.83
PGBD5	34.2996	67.6493	45.53
ERG28	1085.58	937.909	932.433
ARL8B	1766.54	1944.58	1978.85
CAMK2D	1088.92	915.351	881.368
SPOPL	774.139	841.757	957.428
TMEM136	438.483	396.472	328.708
EFTUD2	4058.58	4363.13	4617.72
UBE2K	2858.49	3085.41	3253.71
PNO1	416.088	508.381	481.227
IRF5	133.291	98.7436	102.51
SMAD2	1787.09	1575.48	1634.98
VGLL4	569.232	565.762	877.571
MFAP4	130.074	147.57	329.978
GALNT11	621.458	552.25	496.648
NOC4L	517.024	645.938	543.889
CMTM3	671.923	669.917	903.775
ZNF592	1653.04	1854.39	1930.45
CUX1	2257.85	2391.09	2525.22
KCTD6	239.284	190.96	164.322
UBE2B	1013.84	1117.85	1137.14
SAP30	178.467	138.279	138.482
PQLC3	260.287	215.082	205.798
UBE2G1	2335.18	2460.49	2610.41
BCAT1	1894.32	2574.31	2820.47
HIST1H3H	74.0086	55.8764	45.6537
MET	1946.06	1618.11	1779.63
TMEM154	381.883	419.505	552.437
CDH6	2577.27	2553.21	1921.72
SHMT2	3568.31	4271.45	4123.18
TM9SF3	6077.97	6305.44	6960.29
PRXL2A	1432.81	1156.81	1323.05
RDM1	120.812	82.2544	71.2671
NHLRC3	936.394	840.94	758.869
SPCS3	3690.27	3914.38	4271.42
FOSL1	759.875	508.928	741.211
AP003119.3	62.9416	78.5408	99.5138
HMGB1P5	1384.78	1517.03	1657.02
AP005121.1	15.1465	6.14717	4.04652
FAM131B	171.806	176.592	253.913
PPP4R2	1803.48	1947.17	2084.21
HAUS5	1377.29	1264.58	1234.81
FAM122C	127.764	86.0976	100.069
MTDH	1989.12	2120.01	2270.01
PFN2	1656.23	1448.89	1518.55
AC244153.1	151.815	113.953	95.2565
KIF3C	1230.58	1235.61	1525.94
LAMB2	5407	4734.68	4546.38
SELENOM	392.612	478.319	464.437
NUTM2A-AS1	317.188	376.608	372.838
ABL1	2353.11	2482.53	2948.97
SEMA3E	141.298	186.183	198.012
ANKMY2	517.419	417.562	458.783
CCDC134	227.297	176.096	191.868
RNF157	737.92	654.309	630.872
ZCCHC24	926.571	647.983	897.146
NAP1L1	13059.8	13953.5	14108
H2AFZ	2524.51	2862.57	2612.19
CBX5	9109.39	7942.81	8866.76
SERTAD2	1289.47	1204.85	1119.13
IL17RD	266.722	180.746	234.244
SMTN	580.442	668.907	760.975
YWHAE	14890.9	15878.6	16443.4
ARHGAP42	384.796	432.134	543.201
SLC9A3-AS1	681.269	608.042	539.2
LINC00623	11.5873	24.117	33.5506
SMYD3	429.23	365.753	351.508
SPEF2	375.131	336.346	255.364
SUCNR1	34.1604	31.9262	125.903
TMEM143	461.225	436.852	354.988
TADA3	1824.93	1582.51	2106.77
ITPRID2	5667.29	3917.8	7891.61
POLH	704.403	602.654	642.468
ATP11B	3865.59	3324.8	3851.93
ZNF254	570.257	679.168	646.833
FMNL3	1355.18	1308.27	1700.65
DLX1	601.436	656.329	760.738
BRIP1	2774.85	2704.7	2422.67
NKX3-1	233.509	274.513	301.734
ENSA	3449.44	3098.64	3165.18
NECTIN4	17.9833	35.679	34.9353
MCM2	4912.44	4595.02	4356.33
GATA6	118.668	156.36	152.195
SEMA6D	57.9376	45.3387	22.904
MAP3K11	1946.74	1960.34	2346.7
TRNP1	246.777	192.991	190.112
STAT5A	230.317	186.585	182.229
PCNX1	5987.27	6055.13	6932.55
PITPNA	2412.6	2606.42	2650.52
TRIOBP	1649.58	1295.07	1473.67
ATP13A3	5076.9	5309.52	6674.72
HYOU1	4333.56	4780.05	5351.01
CIRBP	2879.89	2928.03	2195.44
B9D1	464.316	431.921	354.489
ECT2	4316.92	3760.61	4210.83
HS1BP3	693.081	586.445	641.596
ITGB8	313.533	308.902	192.648
PI4KA	2600.92	2402.54	2407.23
GPRC5A	3606.07	2448.52	2817.93
PASK	1285.96	1162.49	1145.28
FAM168B	4790.34	5112.65	5259.22
HSBP1L1	195.775	153.347	140.635
C19orf57	277.878	217.743	212.799
RAP2A	748.511	843.767	862.062
ARHGEF16	106.08	72.6092	80.9775
CEP78	1609.3	1499.9	1378.11
SLC6A16	50.2239	49.8718	120.202
RAB1A	2624.41	2731.35	3125.6
SIK2	2490.13	2267.08	2006.97
CEBPB	600.368	936.624	881.112
DCDC2	17.1203	9.08471	5.37114
CPZ	69.5681	55.1585	38.7127
DAPK1	462.628	409.308	362.976
TPI1	12478.7	14251	14228.6
MPP5	2489.93	2392.39	2154.67
RYR3	114.365	175.719	118.876
LDHA	9769.85	12130.5	12278.3
ZNF436	385.152	457.824	474.796
TBX1	426.948	473.894	581.7
FYCO1	992.822	890.944	851.421
ARRB2	1521.54	1404.13	1343.35
HDAC1	3241.15	2783.51	3194.3
EML2	205.752	151.053	162.832
NMI	231.668	178.255	189.266
AUP1	1432.89	1540.39	1635.25
CRB2	18.9578	9.47559	4.69017
SLC30A1	711.3	1453.58	705.123
MRPL42	1603.33	1795.21	1739.12
PARP14	1731.61	1410.47	1499.74
AL158166.2	2.9045	11.6457	9.43019
HMGA2	110.533	110.876	203.33
ANGPTL4	52.2477	72.6066	108.14
AVPI1	319.485	296.734	191.813
AKAP5	672.152	558.06	556.055
CTSZ	3364.89	3429.3	3961.66
HTRA1	494.531	537.915	796.979
CBX2	1071.9	1182.07	1280.25
SLC25A1	2120.36	1880.06	1789.74
SPAST	1219.44	1333.15	1418.06
SQLE	10283	11403.8	7434.65
LY6K	97.473	69.4556	65.622
PRSS16	73.8012	56.4747	42.021
HSP90B1	12579.6	13433.5	15821.2
MIF4GD	653.345	563.198	591.98
TTPA	37.7209	26.1189	18.1823
CRAT	1072.49	906.926	985.357
CHAC1	87.273	214.86	96.1824
JADE2	1461.44	1104.16	1340.26
ADNP	5210.48	5430.62	5808.05
MAP2K1	844.556	913.147	1008.99
CDCA4	840.186	949.126	989.381
PAPOLG	916.509	1043.25	1062.28
RPA1	6396.91	5765.93	6191.41
NUS1P1	7.47416	16.3572	27.8895
MAFG	746.816	832.017	916.203
TBC1D4	1070.01	901.419	798.032
CREG1	815.852	750.172	628.167
SMIM10	131.808	94.61	81.6781
MAT1A	21.8565	10.8486	10.3609
SNX9	1123.88	1057.89	1438.94
TNFAIP6	9.49464	13.8173	45.7292
MAPT	200.862	149.542	174.188
SENP7	721.444	573.335	693.328
GALM	432.589	356.083	386.538
DHRS13	313.581	237.683	277.432
NTPCR	623.187	542.121	551.13
INAVA	277.246	292.885	499.354
CTNNAL1	1615.65	1445.53	1375.02
ZNF627	330.677	384.142	401.523
CCT6A	5630.64	5983.91	6195.35
SULF2	1102.14	1198.04	1664.78
TXNRD1	5870.27	5353.84	3725.64
PLA2G6	169.717	140.123	129.044
EIF3J-DT	229.703	188.241	172.891
IGFN1	34.3028	12.9299	8.69195
GHITM	2498.19	2800.73	2631.18
ARRDC1	349.974	287.32	303.81
CYB5A	344.99	309.412	265.657
SPOCD1	107.964	148.122	154.853
MAPK3	876.986	746.241	761.37
SUSD5	1576.19	2122.24	1404.97

## Sheet: 9 Clusters
Gene name	Cluster
PMEPA1	2
JUNB	8
TGFBI	2
SOX4	1
SKIL	8
FSTL3	9
FAP	1
BHLHE40	2
TPM1	8
GFPT2	2
SPSB1	2
LOX	8
SMAD7	8
GADD45B	9
FN1	1
SERPINE1	9
CYTH1	1
COL16A1	8
COL5A1	2
SH3PXD2A	2
VMP1	2
SPARC	8
TFPI2	1
ADAM19	1
BMPR2	2
COL7A1	2
PRSS23	9
IL11	2
ANKLE2	9
FURIN	2
COL4A1	2
AC245041.1	9
LTBP2	2
AC245041.2	9
DSP	8
DACT1	8
PODXL	2
UACA	8
FBXO32	8
TLE3	8
EPHB2	8
CDKN2B	1
KLF10	8
RUNX1	2
TGFB1	1
HEG1	9
COL27A1	9
GALNT2	8
CRLF1	2
ABCA1	1
RFLNB	9
GAS7	1
SPECC1	8
NUAK1	1
NRP2	2
CDH2	2
IGFBP4	1
NEDD9	2
ELK3	1
APCDD1L	2
PTPRK	2
KRT81	2
SOCS3	8
IL1RAP	2
XYLT1	8
OLFM2	9
MN1	8
TXNIP	7
IGF1R	9
HES1	2
SPHK1	8
SACS	8
PRKCA	8
FOXP1	2
SNAI1	8
GALNT10	2
AMTN	1
CITED2	4
CSRNP1	8
RNF150	9
LIFR	4
DCBLD1	2
TAGLN2	2
LRIG3	1
TIMP2	1
JAG1	1
HIVEP1	2
MOB3B	8
APCDD1L-DT	2
DPYSL3	8
SFMBT2	7
ANXA8L1	8
TGM2	8
RHOB	8
LBH	9
LIMS1	2
TRIO	9
VAV2	9
PDLIM7	9
ANO6	8
TNFRSF12A	8
CEMIP2	1
LINC01583	2
SLC25A37	1
PLOD2	9
YIPF5	2
NDST1	9
KTN1	9
ITGA4	1
FLNB	9
SAMD12	7
SYNE1	9
PFKFB3	1
VDR	1
FAT1	2
CAMK1D	8
ANKRD50	1
TNS1	8
NOX4	2
SAMD11	8
PACS1	1
PHLDB1	2
COL4A2	2
CACNA1C	2
ALDH3B1	7
ID3	8
PLXND1	8
MEX3B	8
TM7SF2	7
ETS2	9
ITGA5	1
TNFSF15	1
UNC5B	1
MAP3K2	8
LPCAT2	2
UTRN	4
GREM1	2
KAT2B	4
IER3	1
MYBBP1A	9
ARSI	2
SEMA3D	7
ITPRIPL2	8
ZFP36L1	2
PTPRE	1
MARCKS	1
PLAT	1
EFEMP1	8
ID1	2
MFSD12	9
SIPA1L1	1
ITGB5	1
NCS1	8
FGF2	8
LHX1	8
BIN1	2
WBP1L	8
RRP12	9
RBMS1	2
RAI14	1
NCOR2	1
ARHGEF40	2
AMOT	7
MYEF2	3
MTHFD1L	9
SPDL1	2
APLN	4
LINC01711	8
APBB2	1
MYC	8
DBN1	2
DAAM1	2
LPAR5	2
SLC8A1	3
TCF4	1
RASGRP1	8
ANKRD20A5P	7
BTBD19	1
UPP1	8
CALD1	9
SBNO2	9
LHFPL2	2
PPP1R3C	4
ITGAV	2
FHDC1	6
ADGRG1	9
ST5	2
TBX3	1
SLC4A2	2
NCL	9
TARSL2	9
PPP1R13L	8
MAGI1	9
CSDC2	8
FHOD3	2
LYPD1	9
QPCT	8
SIK1B	8
SHISAL1	9
DLC1	2
BCL6	8
PRR36	5
PKDCC	6
CLDN11	7
PTTG1IP	8
DKC1	9
ANK1	3
PPP2R2B	3
MRAS	8
MEX3A	1
DSE	8
TRIB1	2
CORO6	2
NOLC1	9
TAGLN	9
PYGL	9
ARL15	9
PRNP	1
TCOF1	9
TGIF1	2
LFNG	9
SLC12A8	9
LYPD6B	3
COL6A3	1
ANXA1	3
ANKRD33B	6
SSH1	1
ST6GAL2	1
ST6GAL1	8
HERC3	2
CEACAM1	2
PDE7B	4
DDX21	8
UGCG	5
NFATC2	8
PLEKHA7	7
IL13RA1	2
SIK1	8
TMEM65	2
MYO18A	4
KSR1	8
VIM	2
SNX25	2
SVEP1	7
CDK14	2
MFAP2	1
NPR3	1
PEG10	6
ALDH3A2	7
CD24	6
COL1A1	1
ADA	8
PITPNM1	2
TGFBR3	6
TNFRSF21	9
PEA15	9
AATF	8
PGRMC2	9
PTPRQ	7
DENND3	3
CRISPLD1	7
STXBP5	1
ANTXR1	1
TMEFF2	6
CXADR	5
SEMA5A	7
MIR22HG	8
NACC2	8
TBC1D16	1
BOP1	9
NR3C1	2
SDC4	6
SGPL1	2
MAP3K4	1
ITGA2	1
SYT14	2
THBS2	8
PAWR	9
MTMR10	7
ABCC1	8
POMT2	9
CDC42EP4	2
GLIS3	9
MYOF	7
SPATS2L	1
GYG2	5
DUSP4	5
HSPA4L	7
ADM	7
PGM2L1	8
FLRT2	8
PBX1	5
CNTNAP1	7
MARCKSL1	1
ORAI2	2
INPPL1	2
TNFAIP8	8
PPARD	1
RUNX3	1
RCL1	8
QPRT	7
THBS1	1
S100A11	1
IRF2BP2	1
AEBP1	2
MRTFA	9
CUL4B	4
MICAL2	8
PRKAB2	9
DAG1	3
TSPAN4	7
LINC00511	2
CYP27C1	8
DIRAS3	7
ATXN7L3	2
TSC22D1	1
FAXDC2	4
HRH1	1
SLC16A1	9
DHTKD1	7
ATP13A2	1
DUSP5	4
PTGES	7
NET1	1
KIT	4
FBLIM1	1
ANXA5	2
CDC42EP1	2
SEMA3B	7
HIC1	1
ZBTB38	1
DHX37	9
PDGFA	1
DENND5B	4
HSPA5	2
SEMA3F	4
KALRN	9
ARHGAP32	8
NAMPT	2
TOM1L2	4
FAM129A	4
GOLIM4	8
RHOBTB1	8
MOV10L1	2
CACHD1	8
SEMA3A	5
LANCL2	9
OLR1	6
CD200	3
NFIB	7
SLC7A6	9
IPO7	8
AC097634.1	8
ZFAND5	1
SKP2	6
CDC42SE1	1
B3GALT2	3
MME	6
ELMSAN1	3
MMP2	1
HACD2	9
HIF1A	1
EIF4G1	9
SCN8A	6
PDE10A	3
PNMA1	8
SLC7A1	9
PRR5L	1
NREP	1
NHSL2	4
PGPEP1	5
MTCH1	2
AGPS	2
MEIS2	4
MDFI	2
AL139393.2	1
ADD3	5
TPM1-AS	8
ENAH	8
RASSF5	4
TRIP10	2
RALB	1
BMP1	1
GPR37	3
WNT5B	8
TEAD2	1
LDLRAD4	2
FAM111A	7
HMGB1	2
HMGB3	2
TTLL12	9
VSIR	4
CERKL	1
AC020916.1	8
PDGFRB	1
SLC6A8	9
EMB	8
TNC	8
RARA	2
ULK1	9
PPP1R14B	2
SPOCK1	1
PUS7	9
B4GAT1	4
GDPD5	4
IFRD2	9
FCMR	7
LIMK2	9
LTBP3	1
MICALL2	9
SLITRK5	6
AZIN2	1
OAS3	3
GPR161	1
AREL1	1
AC007750.1	2
SRM	9
FAM8A1	5
C9orf3	9
ACTBL2	9
RNF44	2
GPR162	5
CCT2	2
PANX1	2
KLF9	8
PKP2	6
SIRPA	2
CD37	1
ITGA11	1
GSE1	7
MAFK	9
MYO10	1
KDM3A	2
IRAK2	8
FAM210B	2
SPTBN1	1
KIF1C	8
PA2G4	9
PLEK2	2
NKILA	2
WFS1	6
MGP	2
NIPAL3	4
ARHGAP28	6
PTGER2	8
SERPINE2	2
SULF1	1
RHOU	8
GNA12	1
CDCP1	5
NEK6	9
SEC14L2	2
PARP4	5
FRMD6	9
ARHGAP18	5
PLK2	3
ERMP1	7
TMEM106B	4
CAMKK2	9
LINC01638	8
CYP24A1	8
IFIT1	3
PDE1C	7
LRBA	5
F2RL1	1
LY6E	7
DAB2	7
LASP1	5
DOCK11	5
LRRC59	8
PHLDB2	1
PHF23	2
ACSS2	7
CTSB	2
EML4	5
COL5A2	2
SIM2	9
SCARB1	9
FZD2	8
MYO5C	3
MIR100HG	1
MYOCD	9
JUP	5
FKBP4	9
ABCG1	1
NDRG1	8
ENG	2
CYP1B1	6
KDSR	8
PLCG1	1
CDR2L	1
ZSWIM4	1
ACTN1	9
TPM4	9
ITGA6	7
PRICKLE2	2
MATN3	2
BIRC3	6
TMEM87B	1
BMP6	8
PARD6A	3
IFIT2	4
LHX1-DT	8
DENND2A	4
ADGRG6	7
SMARCA2	7
DLGAP4	1
ALDH5A1	7
SLC5A6	9
IL4R	2
RCC2	1
PIEZO2	4
TMEM215	8
FA2H	3
ATP6V1A	5
COL8A1	7
LIMK1	1
FKBP11	8
GRB10	8
MMP14	1
IDH1	4
ITGB1	1
SH3KBP1	1
FMN2	6
PLEKHO1	1
EIF1AX	9
PLEKHH1	6
LINP1	3
LRRC37A4P	4
HDAC2	2
PIGW	9
ITPRIP	1
ZC3H12A	8
AHNAK	4
KCNE4	2
RNF121	8
ELOVL6	4
ACBD4	4
VDAC1	9
ACBD7	5
SMARCC1	2
PLCXD2	8
BCAM	6
EFR3A	2
CTPS1	9
HK1	2
LSS	7
AEN	2
OTUD4	8
ZBED4	2
MB21D2	4
PIK3R3	3
CHRNA9	2
GSPT1	9
KLHL24	2
AMIGO2	2
GATAD2A	2
NAV1	1
ADSS	2
DSEL	9
ZNF146	2
AC013451.2	2
GAL	8
CDK18	4
MYOZ1	8
HTR1D	8
TFAP2A	3
XBP1	2
MAP7D1	1
OBSCN	5
UTP20	9
MGARP	3
MEX3D	2
DSG2	2
SLC3A2	9
RAB27B	7
FHL3	2
MGAT5B	6
PTHLH	8
IGF2BP1	1
CCDC71L	1
KLHL26	2
LIF	1
MINDY2	4
CORO1B	5
AP000695.1	2
LINC00342	3
KITLG	6
SAMHD1	7
MKNK2	4
GOPC	9
PDCD11	9
PLD1	4
NPM1	9
NOXA1	3
ATP2B1	5
ERBB3	3
SLC26A2	9
MRTO4	9
PDE5A	4
MEX3C	1
EZR	4
C11orf95	8
ADGRF4	9
TMEM268	9
TCF3	1
GAD1	9
PFKP	9
RAB3D	4
ITGB4	7
NOP56	9
CCDC86	9
PLS3	2
SHANK3	9
RTN1	7
TLE4	6
TIMP1	1
LOXL2	9
PPP1R3B	8
SLC4A7	8
SPRY1	5
ZMYM2	2
HPCAL1	5
MMP16	5
LDOC1	7
FLYWCH1	5
SLC39A6	8
METTL7A	3
CCNY	8
DOCK10	9
COL5A1-AS1	8
LYPD6	7
SLC35F2	1
DPY19L1	2
AP000695.2	8
TRAF3	8
FBRSL1	8
LONRF2	3
SRC	2
TNFRSF11B	1
NINL	2
ALDH1A3	9
GLI2	2
LINC00941	1
HSPA2	7
MDGA1	1
EIF4G2	2
VARS	8
ANTXR2	1
SLFN11	3
FOXS1	2
ABCE1	9
TRIM62	1
CKAP4	8
CD59	8
NEO1	4
FARP1	2
MPRIP	1
PREPL	7
SERPINB7	8
MVK	6
RETREG1	3
FIG4	5
POGK	8
HNRNPM	2
ANKRD13B	8
LUZP1	2
UBASH3B	1
RALA	1
DHX33	9
NCEH1	4
ARFGAP1	2
AC090192.2	2
KRT80	8
ABCA5	7
CD3EAP	8
SLC2A12	1
NEIL3	7
ALDH7A1	7
EXD2	4
STEAP3	2
FHL2	8
UCN2	1
GLRB	4
PPRC1	8
VOPP1	1
PDE4B	5
MAP1A	4
NCK2	1
SLCO4A1	3
S100A16	1
ZNF48	2
KCTD15	9
TLL1	9
KIF26B	9
WLS	5
TMEM40	6
OGDH	4
PES1	9
ZMYND15	6
PABPC4L	2
LRRC7	7
LDLRAD3	9
HSPG2	6
EML3	2
PTPRH	4
CAV1	3
PRRC1	2
APEX1	8
DGKD	8
ALDH6A1	3
UAP1	9
GLIPR1	9
ZNF92	1
XPO5	9
ABCA7	5
AK5	7
MKX	5
STK32B	7
RELA	8
PARD3B	3
RASA3	1
FAT4	6
MMP1	6
UCP2	6
THSD1	3
NUAK2	7
RNFT2	7
MRC2	1
MMP15	9
MAPK8	8
MBNL2	8
SGCE	5
CD34	3
FZD8	1
PCYOX1L	6
FEM1B	2
ALCAM	2
PEAR1	5
RRP1B	8
PM20D2	6
BTG2	3
CERCAM	2
HAPLN3	2
AC112721.2	1
DLX2	2
PALM2	2
MICU3	7
TRANK1	3
PRMT1	8
HSPD1	9
TRIM2	5
TAF1D	9
CIT	4
SH3TC2	4
LINC02593	9
EGFR	1
IGFBP3	9
TNFRSF19	9
BCOR	8
PALLD	1
FANCD2	3
GOLGA2P5	4
EEF2KMT	9
COLEC12	6
WDR43	8
EIF3J	8
NPLOC4	9
JMJD1C	1
EDIL3	2
DHFR	6
PRRT3	3
E2F3	2
EPOP	2
H1F0	5
ATP8B1	3
AMMECR1L	8
UTP25	8
ELFN2	4
FAM20C	1
DPH2	8
SRGN	3
LRP3	8
ROS1	9
FAM171B	3
IRAK1	8
TTL	9
MCF2L	4
VKORC1L1	9
UCK2	8
LPGAT1	1
COLGALT1	9
CLDN14	9
APOBEC3C	5
FNBP1	4
SLFNL1	9
BBS2	5
ATP6V0E2	7
IL6R	6
CTXN1	8
SPEN	2
ZMIZ1	2
WHRN	2
FIGN	6
AC004817.3	1
WBP2	4
ICA1L	6
ANKRD52	8
SLC6A6	1
CNKSR3	6
NAMPTP1	2
AMOTL2	6
PRKX	2
GNL3	8
IPO5	9
SLC39A14	2
QKI	1
ZNF532	1
NALCN	7
NCLN	9
TMEM106C	7
GNAI1	7
IFRD1	9
PCDH1	1
GPR87	8
HPSE	7
AC068473.3	8
CEP170	1
L3HYPDH	9
PTRH2	2
GAB2	4
MINDY1	5
GABRE	9
CCT5	8
CLSTN3	5
LLGL2	3
PLEKHA6	7
HSP90AB1	8
ITGB6	8
CGB8	9
NTN4	7
FCF1	2
SHLD2	9
MANSC1	7
SRSF1	9
DZIP3	5
PTK2B	4
PVR	8
JPT2	9
DTX4	6
PRUNE2	7
MMAB	6
SERBP1	9
UBXN2B	4
UGDH	2
RNF144B	7
GBE1	7
FLNA	9
MLXIP	2
ATP1B1	2
PUM3	9
SLC2A1	1
ARAP3	1
FOXRED2	6
ARL6IP5	5
PLPP4	2
WDR46	8
SYNCRIP	8
PSIP1	5
KCNJ3	5
MYO6	5
WNK4	5
EEF1B2	8
SHMT1	7
DAAM2	7
HIVEP2	1
AIFM2	7
PTPN11	8
DCLK1	4
C2CD5	6
NUS1	8
CFL2	3
EDN1	1
DDX3X	2
PLXNB2	5
GRAMD2B	5
ACSL3	1
H6PD	5
DYNLT3	2
XRN2	2
CYB5B	4
MIR503HG	3
KLF16	2
RNF144A	8
ZNF620	3
ATG2A	3
NEAT1	6
CDKN1A	1
C1orf115	6
CHST11	1
VEGFA	8
TRERF1	3
RYK	1
PERP	1
GPAT3	7
PCYT2	6
HYAL2	8
KDM5B	1
ZBTB2	8
MIDN	1
SEMA4F	4
RALGPS1	4
SLC48A1	7
IRF2BPL	1
REEP5	9
KLF7	1
LDLR	6
LRRC20	7
BCHE	3
RBM43	7
FRS2	8
GART	8
ARHGEF4	5
FRZB	6
EMP1	1
NUP210	6
FOXC2	1
CCT3	2
MAN2A1	9
ABHD2	1
CLN8	1
CDKN2C	7
KLF2	5
CNTRL	4
AATK	4
BTN3A1	5
PXDC1	2
CARS2	7
SLC16A7	6
SLIT2	6
HOXA3	2
RUVBL1	9
AL928654.1	4
PTPRG	7
HAVCR2	2
PARD6B	5
ZNF195	2
SDC1	2
HEATR1	8
PCM1	5
HSPA13	1
ADARB1	6
OSBPL3	3
MYBL1	6
ACACB	6
PCDH18	5
RAI1	1
FLOT2	3
S100A13	1
MIR181A2HG	9
LRRC15	8
MLLT6	8
LIPA	6
CANX	2
FUCA1	7
TLR3	7
DHRS3	1
CDYL	8
C11orf68	7
RAB26	7
TWNK	9
KDM7A	8
MDN1	8
PTK2	1
CBX3	2
NGRN	8
SIM1	7
GVQW3	4
EIF4EBP1	9
ANXA11	4
EPS8L2	5
GEM	1
XPO6	3
CYB5RL	3
PPL	3
PCBD1	7
TDO2	1
WWTR1	1
PRODH	6
GPD2	4
TBL2	8
MYO15B	4
ARFGAP3	2
SMC6	8
FAM160B2	9
GLRX	5
HEXIM1	4
EIF1	9
TDRKH	7
MTA2	2
NFYA	8
NLN	9
CYP4F35P	3
HID1	4
KDM1A	1
ADIRF-AS1	3
ANO4	8
RB1CC1	1
MTAP	2
TRAPPC9	4
ADAMTSL1	7
KIF13B	4
SSR3	2
BEND4	1
SYTL5	8
PIK3R1	3
CDH11	8
AC103702.2	1
AGO2	1
TUB	6
HDDC2	8
GDF6	2
CERS4	4
WWC2	2
NSUN2	2
ECE1	3
SLC27A2	6
FN3K	4
ETV6	1
PROC	2
METTL1	9
FBN1	1
AC068282.1	9
TUFT1	9
LAPTM4B	8
USP22	1
UNC13B	7
HINT3	3
REXO5	7
PNKD	3
SLC6A9	9
WDR12	8
LAMA5	7
WBP11	2
ATP6V1G1	8
YLPM1	1
DOP1B	6
BMP8B	6
PDXK	2
DCUN1D5	8
CD83	7
GTF2IP20	6
CHPF2	8
KPNA4	1
NARS	8
ARHGAP33	7
TCF19	6
SIX4	1
TANC2	2
BTBD9	4
C2orf27A	1
ARHGAP23	3
AC005736.1	7
SNAI2	1
LAMA3	6
PTPN12	1
SPEG	4
RASA1	1
ARF4	1
KNTC1	5
LIMA1	7
AC046185.3	2
MME-AS1	4
SREBF2	6
LAYN	6
LRP2BP	8
ZDHHC21	7
RANBP1	9
DESI2	2
FUT8	1
NFE2L2	8
CLIP3	5
SCNN1D	4
PSD3	1
FAM83G	1
KCNG1	2
KDM6B	1
UBTD1	1
OCLN	4
PLAUR	1
PSMD2	2
CYBRD1	3
PNMA2	4
SURF4	1
NPC2	1
ARL4C	1
P2RX6	7
DVL1	2
B4GALT2	8
CARS	8
BCAR1	5
DNM3	1
KIRREL1	1
SLC29A2	6
IER5L	2
FKBP1A	2
GLE1	3
BASP1	9
WT1	5
SORCS2	2
PXMP4	7
LARS	9
TRIB2	1
GALNT1	2
ZNF467	4
AC093724.1	1
RBM15B	2
ADAMTS15	8
CYB5D2	6
EXOSC5	9
SSB	8
RAP1GAP2	2
CLPTM1L	9
ANKRD30B	7
TCF21	4
PEX13	2
IL6ST	6
CSMD2	6
USP42	2
HDGFL3	2
AC145098.2	2
PCGF3	1
LRP12	1
SLC45A3	1
RIN1	6
NUCB2	5
MEGF6	9
TMTC1	7
IARS	9
FERMT2	2
PTPRM	9
TUBA1C	2
IQCN	7
RPS6KA2	4
TARS	2
COL12A1	6
TRPM2	8
BEX3	4
IGFBP2	6
PLXNB1	1
TSTA3	8
ARID1B	8
CAMSAP1	1
CADM1	8
BNC1	6
AFF1	4
FTSJ3	2
DVL3	1
DDX10	8
AC080038.1	2
NDUFC1	4
SSTR5	3
MANF	1
CD46	3
AP005212.4	7
ADAMTSL4	7
CYP4V2	4
ESM1	1
RASSF2	5
AKT3	1
PLEKHH2	7
ARFGEF3	7
GCNT2	4
PSME3	8
RMND5B	4
ABCA2	6
MED13	8
SCNN1A	7
SYNGR1	5
EXOC6	4
BDNF	4
TSHZ3	1
TM7SF3	5
JAG2	7
MDM1	7
PDE4DIP	3
USP32P3	2
TMEM263	1
PLK3	1
YTHDF1	2
FOSB	2
FNBP1L	1
SPIN1	9
NME1	9
ELOVL7	6
VWA5B2	3
NBEAL2	3
AUTS2	8
GNB1	1
CDK17	1
IFNGR2	1
NXT1	2
DPYD	4
HOXB-AS4	2
APOBEC3G	5
LETM1	9
ZNF672	8
ALDH1L1	6
CTNNA1	2
WDR6	4
SLC24A1	7
IMPAD1	8
MCF2L2	7
IKBIP	2
TDG	1
B4GALT1	8
BRPF3	9
SNHG17	9
TULP4	2
HMGB2	6
EIF2S2	8
CPA4	6
TNFAIP2	4
IDS	1
TMCO4	6
CAMSAP2	2
EHD1	7
CFLAR	4
HMGB1P6	2
SMURF2	1
LEMD3	9
YKT6	1
IFIT3	4
MSLN	7
SCML1	6
NFKBIZ	1
AC093512.2	7
REXO2	1
HSD17B7	6
SAMD10	3
MAP4K5	2
TMEM43	9
CD38	6
NAT9	9
FAM114A1	1
PPM1A	2
KDELR2	2
GRHL1	4
RAB11FIP1	6
SYNE3	3
TGFBR1	9
CERK	1
NEDD4L	7
PSME4	1
AP000759.1	1
DDI2	1
SLC39A7	1
ACSS1	6
TSPYL2	4
SH3GLB2	3
LYNX1	6
HDAC7	1
IQGAP1	5
CAT	3
FGFRL1	9
IRS2	2
GRWD1	8
KIF21B	1
DRAM1	1
SRPRB	9
C1QL1	3
DHCR24	7
CTHRC1	2
LYAR	9
IL24	7
MIR29B2CHG	3
SIAH1	8
PLCE1	6
ARMC9	4
MRPL3	9
JPT1	2
NCBP2	8
PDGFB	1
FHL1	3
CARNMT1	2
THEM6	6
SYBU	3
HS3ST3A1	1
ADAMTS7	1
ZYX	9
POLR3D	2
AIMP2	9
C2CD3	6
CEP170B	8
SLC35E3	4
ABCC4	9
WNT2B	3
C16orf74	3
SERTAD1	8
GPRIN1	2
DMXL2	4
OBSL1	5
RIC8A	8
KCNIP3	6
PLPP2	1
SEMA4C	2
COL5A3	6
ANGPTL2	1
SCG5	1
CSRNP2	2
CCAR1	8
SNRNP25	7
STAMBPL1	5
ATIC	8
GINS2	7
LPAR1	7
TPD52	7
DIMT1	8
THSD4	6
TRIM47	9
HGS	2
HSPA9	9
SREBF2-AS1	3
EIF2S1	8
RACGAP1	4
CA11	3
PARP10	7
AL139147.1	2
TET3	1
DCAF13	8
LATS2	6
AJUBA	6
KIF5A	1
NR1H3	5
AC072022.2	8
PDLIM4	1
DDAH2	1
LINC00842	9
PDP2	3
USP18	3
PRRC2C	2
HNRNPA1P33	9
MATN2	6
PKP3	6
OCIAD2	1
CASC15	1
PLCXD1	7
ADCY3	9
TRAPPC10	2
PAQR8	6
ETF1	8
WSB2	1
TSPAN14	1
ITGA3	1
RGS9	3
ZNF281	1
PIDD1	3
INSYN2B	1
SLC29A1	8
BMS1	8
CAD	9
GGT7	4
AMD1	2
MYL12B	2
KCTD11	8
FAM227A	8
ENTPD8	7
PFAS	9
MIR3936HG	3
GPRC5B	9
SOWAHC	2
P4HTM	3
FAM129B	1
NIPSNAP2	7
GCLM	8
CACNB2	7
CCNJ	1
TP53INP2	2
SGSM2	7
USP20	3
ADAMTS1	6
SGK1	1
TCP11L2	2
FNDC3B	1
TP53RK	2
GNAS	1
SNN	1
PREX1	3
NR6A1	5
GSDMD	4
BTN3A2	5
BAG5	2
SLC16A3	1
SUCLG2	7
RALGPS2	5
PBK	7
ZNF469	1
DYSF	8
SOS2	2
MCAM	6
MYH10	4
OLFML2A	6
PPP2CA	8
AL031985.3	8
DIRAS1	2
ATP10D	1
GAREM2	8
PPP2R2C	6
AC099677.1	7
ISYNA1	3
ARHGAP29	5
HMGXB3	1
SHTN1	4
CALM3	3
EVI5L	4
LINC02551	2
YWHAG	2
PWP2	8
AL590004.3	9
SRCIN1	4
C1QTNF6	4
DPY19L2P2	3
DDX60L	5
NT5DC2	1
ZFYVE28	5
SNHG16	8
AL512625.2	7
TMCO3	4
EEF1A1P6	2
SSTR1	7
MPHOSPH10	8
TAF13	8
RAN	9
PICALM	1
C22orf46	3
DYNLRB1	4
SLC16A14	6
PITPNB	8
AC106820.4	3
HAP1	3
CAB39	1
SSH2	1
RHPN1	4
ASIC1	7
NOTCH2	1
SLC25A23	4
GTPBP4	2
COL18A1	2
CLCN6	3
CCHCR1	4
KIF21A	9
FSTL5	6
PTBP1	2
TFRC	9
NEDD4	2
STARD4-AS1	1
NXN	6
MVD	6
LMNA	3
GULP1	1
KARS	8
PAIP1	2
GLIPR2	6
RSU1	9
GALNT12	7
GFOD1	8
FAM91A1	2
ENTR1	2
TBC1D8	3
TRMT61A	9
GPCPD1	5
MXD3	7
DNAJC18	2
NARF	1
HIBADH	4
SEC61A1	1
RHOT1P1	3
STXBP6	6
HAGLR	1
SLC25A35	6
DMKN	3
DOCK2	1
ATP2B1-AS1	3
ODF2	2
HNRNPK	2
DKK1	5
LNPEP	4
HOXC4	6
HMGN2	7
POLR2L	7
DDX5	2
ALX4	7
LINC00173	3
TMEM229B	3
KIAA1211L	6
ARMC4	4
ATAD3B	8
FAM117B	1
NIP7	8
TMEM52B	7
POSTN	6
ADAMTS10	1
WDR35	8
ARHGAP31	1
CNOT6	2
ADAM33	7
CAMK2B	6
SLC9A7	1
THOC5	2
DCUN1D4	2
MTHFD2	9
CHD7	1
NQO1	7
CXCL16	6
SNAI3-AS1	7
HNRNPAB	9
MCL1	1
IGF2BP3	5
MGST2	5
HNRNPA1	2
RAB2A	1
PXN	1
USP44	7
ZNF76	6
TBRG4	2
NETO2	8
DCN	7
ST6GALNAC2	3
MRPL15	9
NEURL1	7
ASF1B	7
ZNF219	3
GDI2	1
GPSM3	5
KCNC4	9
ZNF24	2
TAX1BP1	1
IL18BP	9
FBXL5	6
ALG8	2
BDKRB2	4
RNH1	8
C1orf21	3
LRWD1	1
RFC2	3
BNIP2	8
DYRK2	1
FAM208B	8
ZNF250	2
ZER1	4
GAMT	6
SSH3	7
CORO2B	1
XKR3	3
UBL4A	1
ITGAX	7
DOCK4	1
MEST	3
PER3	7
ANKRD36C	3
PRDX1	8
TPBG	1
MAPK6	1
GNAQ	1
ZCCHC14	1
PRKAA2	6
TLE1	1
CDH13	6
KIFC1	5
SLC38A7	8
JAM2	8
SLC1A5	9
XPOT	9
NOP16	8
CHN1	8
PIGZ	6
STX16	2
WDFY2	5
DHX9	1
NKAIN1	8
UBQLN4	8
NKAIN4	1
HARS	8
LINC01085	3
SYNGAP1	5
WDR4	9
NRG2	7
KCTD16	1
PTGIS	2
DENND4C	3
NDRG3	5
RHBDL3	9
ASIC3	1
PLCL1	7
SS18	2
APAF1	2
SAMD9L	3
HNRNPDL	9
DNAJC6	6
PSAP	8
CHD1	1
DANCR	9
DDX18	8
KIAA1217	4
STK17B	1
ARHGEF9	7
AC241952.1	5
LPIN1	6
DPP9	1
CTDSPL	3
L1CAM	6
IVNS1ABP	2
ZFP69B	8
CPVL	3
RFK	6
GPER1	7
SMURF1	1
NPM3	9
RFX2	1
ZNF480	8
CLINT1	2
HECTD4	4
MT-ND2	2
PDCD4	6
RTN2	1
PHC2	1
ATG16L2	6
PXYLP1	4
SH3PXD2B	1
MXRA5	2
PDZD2	3
SLC7A5	9
SKI	1
DHX15	1
SH3TC1	5
DUSP6	1
PGBD5	9
ERG28	3
ARL8B	2
CAMK2D	7
SPOPL	1
TMEM136	6
EFTUD2	2
UBE2K	2
PNO1	8
IRF5	3
SMAD2	4
VGLL4	1
MFAP4	1
GALNT11	6
NOC4L	9
CMTM3	1
ZNF592	2
CUX1	2
KCTD6	6
UBE2B	2
SAP30	3
PQLC3	7
UBE2G1	1
BCAT1	2
HIST1H3H	6
MET	4
TMEM154	1
CDH6	6
SHMT2	8
TM9SF3	1
PRXL2A	5
RDM1	7
NHLRC3	6
SPCS3	1
FOSL1	5
AP003119.3	1
HMGB1P5	2
AP005121.1	7
FAM131B	1
PPP4R2	2
HAUS5	7
FAM122C	4
MTDH	1
PFN2	4
AC244153.1	7
KIF3C	1
LAMB2	7
SELENOM	8
NUTM2A-AS1	8
ABL1	1
SEMA3E	2
ANKMY2	4
CCDC134	4
RNF157	7
ZCCHC24	5
NAP1L1	2
H2AFZ	9
CBX5	5
SERTAD2	6
IL17RD	5
SMTN	2
YWHAE	2
ARHGAP42	1
SLC9A3-AS1	6
LINC00623	2
SMYD3	7
SPEF2	6
SUCNR1	1
TMEM143	6
TADA3	5
ITPRID2	1
POLH	4
ATP11B	5
ZNF254	8
FMNL3	1
DLX1	1
BRIP1	6
NKX3-1	2
ENSA	3
NECTIN4	8
MCM2	6
GATA6	8
SEMA6D	6
MAP3K11	1
TRNP1	7
STAT5A	7
PCNX1	1
PITPNA	2
TRIOBP	4
ATP13A3	1
HYOU1	1
CIRBP	6
B9D1	6
ECT2	5
HS1BP3	4
ITGB8	6
PI4KA	3
GPRC5A	4
PASK	7
FAM168B	2
HSBP1L1	7
C19orf57	7
RAP2A	2
ARHGEF16	4
CEP78	6
SLC6A16	1
RAB1A	1
SIK2	6
CEBPB	8
DCDC2	7
CPZ	6
DAPK1	6
TPI1	8
MPP5	6
RYR3	9
LDHA	8
ZNF436	2
TBX1	1
FYCO1	7
ARRB2	7
HDAC1	5
EML2	3
NMI	3
AUP1	2
CRB2	7
SLC30A1	9
MRPL42	8
PARP14	4
AL158166.2	8
HMGA2	1
ANGPTL4	1
AVPI1	6
AKAP5	3
CTSZ	1
HTRA1	1
CBX2	2
SLC25A1	7
SPAST	2
SQLE	6
LY6K	7
PRSS16	6
HSP90B1	1
MIF4GD	4
TTPA	6
CRAT	4
CHAC1	9
JADE2	5
ADNP	1
MAP2K1	1
CDCA4	2
PAPOLG	2
RPA1	5
NUS1P1	1
MAFG	2
TBC1D4	6
CREG1	6
SMIM10	7
MAT1A	3
SNX9	1
TNFAIP6	1
MAPT	4
SENP7	5
GALM	4
DHRS13	4
NTPCR	3
INAVA	1
CTNNAL1	7
ZNF627	2
CCT6A	2
SULF2	1
TXNRD1	6
PLA2G6	7
EIF3J-DT	7
IGFN1	7
GHITM	9
ARRDC1	4
CYB5A	6
SPOCD1	2
MAPK3	3
SUSD5	9

## Sheet: 339 genes in cluster 1
Gene name	Cluster
SOX4	1
FAP	1
FN1	1
CYTH1	1
TFPI2	1
ADAM19	1
CDKN2B	1
TGFB1	1
ABCA1	1
GAS7	1
NUAK1	1
IGFBP4	1
ELK3	1
AMTN	1
LRIG3	1
TIMP2	1
JAG1	1
CEMIP2	1
SLC25A37	1
ITGA4	1
PFKFB3	1
VDR	1
ANKRD50	1
PACS1	1
ITGA5	1
TNFSF15	1
UNC5B	1
IER3	1
PTPRE	1
MARCKS	1
PLAT	1
SIPA1L1	1
ITGB5	1
RAI14	1
NCOR2	1
APBB2	1
TCF4	1
BTBD19	1
TBX3	1
MEX3A	1
PRNP	1
COL6A3	1
SSH1	1
ST6GAL2	1
MFAP2	1
NPR3	1
COL1A1	1
STXBP5	1
ANTXR1	1
TBC1D16	1
MAP3K4	1
ITGA2	1
SPATS2L	1
MARCKSL1	1
PPARD	1
RUNX3	1
THBS1	1
S100A11	1
IRF2BP2	1
TSC22D1	1
HRH1	1
ATP13A2	1
NET1	1
FBLIM1	1
HIC1	1
ZBTB38	1
PDGFA	1
ZFAND5	1
CDC42SE1	1
MMP2	1
HIF1A	1
PRR5L	1
NREP	1
AL139393.2	1
RALB	1
BMP1	1
TEAD2	1
CERKL	1
PDGFRB	1
SPOCK1	1
LTBP3	1
AZIN2	1
GPR161	1
AREL1	1
CD37	1
ITGA11	1
MYO10	1
SPTBN1	1
SULF1	1
GNA12	1
F2RL1	1
PHLDB2	1
MIR100HG	1
ABCG1	1
PLCG1	1
CDR2L	1
ZSWIM4	1
TMEM87B	1
DLGAP4	1
RCC2	1
LIMK1	1
MMP14	1
ITGB1	1
SH3KBP1	1
PLEKHO1	1
ITPRIP	1
NAV1	1
MAP7D1	1
IGF2BP1	1
CCDC71L	1
LIF	1
MEX3C	1
TCF3	1
TIMP1	1
SLC35F2	1
TNFRSF11B	1
LINC00941	1
MDGA1	1
ANTXR2	1
TRIM62	1
MPRIP	1
UBASH3B	1
RALA	1
SLC2A12	1
UCN2	1
VOPP1	1
NCK2	1
S100A16	1
ZNF92	1
RASA3	1
MRC2	1
FZD8	1
AC112721.2	1
EGFR	1
PALLD	1
JMJD1C	1
FAM20C	1
LPGAT1	1
AC004817.3	1
SLC6A6	1
QKI	1
ZNF532	1
PCDH1	1
CEP170	1
SLC2A1	1
ARAP3	1
HIVEP2	1
EDN1	1
ACSL3	1
CDKN1A	1
CHST11	1
RYK	1
PERP	1
KDM5B	1
MIDN	1
IRF2BPL	1
KLF7	1
EMP1	1
FOXC2	1
ABHD2	1
CLN8	1
HSPA13	1
RAI1	1
S100A13	1
DHRS3	1
PTK2	1
GEM	1
TDO2	1
WWTR1	1
KDM1A	1
RB1CC1	1
BEND4	1
AC103702.2	1
AGO2	1
ETV6	1
FBN1	1
USP22	1
YLPM1	1
KPNA4	1
SIX4	1
C2orf27A	1
SNAI2	1
PTPN12	1
RASA1	1
ARF4	1
FUT8	1
PSD3	1
FAM83G	1
KDM6B	1
UBTD1	1
PLAUR	1
SURF4	1
NPC2	1
ARL4C	1
DNM3	1
KIRREL1	1
TRIB2	1
AC093724.1	1
PCGF3	1
LRP12	1
SLC45A3	1
PLXNB1	1
CAMSAP1	1
DVL3	1
MANF	1
ESM1	1
AKT3	1
TSHZ3	1
TMEM263	1
PLK3	1
FNBP1L	1
GNB1	1
CDK17	1
IFNGR2	1
TDG	1
IDS	1
SMURF2	1
YKT6	1
NFKBIZ	1
REXO2	1
FAM114A1	1
CERK	1
PSME4	1
AP000759.1	1
DDI2	1
SLC39A7	1
HDAC7	1
KIF21B	1
DRAM1	1
PDGFB	1
HS3ST3A1	1
ADAMTS7	1
PLPP2	1
ANGPTL2	1
SCG5	1
TET3	1
KIF5A	1
PDLIM4	1
DDAH2	1
OCIAD2	1
CASC15	1
WSB2	1
TSPAN14	1
ITGA3	1
ZNF281	1
INSYN2B	1
FAM129B	1
CCNJ	1
SGK1	1
FNDC3B	1
GNAS	1
SNN	1
SLC16A3	1
ZNF469	1
ATP10D	1
HMGXB3	1
NT5DC2	1
PICALM	1
CAB39	1
SSH2	1
NOTCH2	1
STARD4-AS1	1
GULP1	1
NARF	1
SEC61A1	1
HAGLR	1
DOCK2	1
FAM117B	1
ADAMTS10	1
ARHGAP31	1
SLC9A7	1
CHD7	1
MCL1	1
RAB2A	1
PXN	1
GDI2	1
TAX1BP1	1
LRWD1	1
DYRK2	1
CORO2B	1
UBL4A	1
DOCK4	1
TPBG	1
MAPK6	1
GNAQ	1
ZCCHC14	1
TLE1	1
DHX9	1
NKAIN4	1
KCTD16	1
ASIC3	1
CHD1	1
STK17B	1
DPP9	1
SMURF1	1
RFX2	1
RTN2	1
PHC2	1
SH3PXD2B	1
SKI	1
DHX15	1
DUSP6	1
SPOPL	1
VGLL4	1
MFAP4	1
CMTM3	1
UBE2G1	1
TMEM154	1
TM9SF3	1
SPCS3	1
AP003119.3	1
FAM131B	1
MTDH	1
KIF3C	1
ABL1	1
ARHGAP42	1
SUCNR1	1
ITPRID2	1
FMNL3	1
DLX1	1
MAP3K11	1
PCNX1	1
ATP13A3	1
HYOU1	1
SLC6A16	1
RAB1A	1
TBX1	1
HMGA2	1
ANGPTL4	1
CTSZ	1
HTRA1	1
HSP90B1	1
ADNP	1
MAP2K1	1
NUS1P1	1
SNX9	1
TNFAIP6	1
INAVA	1
SULF2	1
