# Supplementary material for: Fibronectin mediates activin A-promoted human trophoblast migration and acquisition of endothelial-like phenotype
Source: Cell Commun Signal. 2024 Jan 23;22:61. doi: 10.1186/s12964-023-01463-z (PMC10807102; doi:10.1186/s12964-023-01463-z)
Supplement: Supplementary file 4 — Additional file 4: Figure 1.-Source data 4. Excel file for Figure 1E. [file 12964_2023_1463_MOESM4_ESM.xlsx]

## Sheet: Sheet1
ID	Description	GeneRatio	BgRatio	pvalue	p.adjust	qvalue	geneID	Count
GO:0030198	extracellular matrix organization	38/301	395/18866	4.77969e-19	1.00995e-15	7.703e-16	FAP/FN1/ADAM19/TGFB1/TIMP2/ITGA4/ITGA5/ITGB5/APBB2/COL6A3/MFAP2/COL1A1/ANTXR1/ITGA2/THBS1/PDGFA/MMP2/BMP1/LTBP3/ITGA11/SULF1/PHLDB2/MMP14/ITGB1/TIMP1/TNFRSF11B/FOXC2/PTK2/FBN1/PDGFB/ADAMTS7/ITGA3/ADAMTS10/SH3PXD2B/MFAP4/ABL1/HTRA1/SULF2	38
GO:0071559	response to transforming growth factor beta	20/301	258/18866	6.59394e-09	6.38623e-06	4.87084e-06	CDKN2B/TGFB1/ITGB5/COL1A1/RUNX3/THBS1/NREP/LTBP3/EDN1/CHST11/PTK2/FBN1/FUT8/SMURF2/ITGA3/PXN/SMURF1/SKI/DLX1/HTRA1	20
GO:0001667	ameboidal-type cell migration	27/301	481/18866	1.65281e-08	6.95375e-06	5.30369e-06	FAP/FN1/TGFB1/ITGA4/ITGA2/PPARD/THBS1/ZFAND5/HIF1A/PRR5L/GNA12/PLCG1/RCC2/ITGB1/TIMP1/EDN1/FOXC2/PTK2/AGO2/AKT3/SMURF2/HDAC7/PDGFB/ITGA3/PXN/ABL1/TBX1	27
GO:0048771	tissue remodeling	15/301	178/18866	1.7989e-07	4.0743e-05	3.10751e-05	TGFB1/JAG1/VDR/MMP2/HIF1A/LTBP3/MMP14/LIF/TIMP1/TNFRSF11B/UBASH3B/EGFR/FOXC2/NOTCH2/CHD7	15
GO:0007160	cell-matrix adhesion	16/301	230/18866	9.48055e-07	0.000126647	9.65949e-05	FN1/JAG1/ITGA4/ITGB5/ITGA2/THBS1/ITGA11/PHLDB2/RCC2/MMP14/ITGB1/PTK2/RASA1/ITGA3/CORO2B/ABL1	16
GO:0001890	placenta development	12/301	156/18866	7.9455e-06	0.000459416	0.000350401	ADAM19/VDR/MAP3K4/PPARD/HIF1A/LIF/EGFR/PTK2/PDGFB/NOTCH2/HTRA1/MAP2K1	12
GO:1904018	positive regulation of vasculature development	14/301	235/18866	2.64481e-05	0.00104809	0.000799392	ITGA5/THBS1/HIF1A/PLCG1/ITGB1/FOXC2/AGO2/AKT3/HDAC7/PDGFB/MTDH/ABL1/HMGA2/ANGPTL4	14
GO:0001701	in utero embryonic development	17/301	383/18866	0.000152389	0.00378433	0.00288634	TBX3/ZFAND5/HIF1A/PDGFRB/GNA12/PLCG1/ITGB1/LIF/EGFR/EDN1/CHST11/FUT8/PDGFB/NOTCH2/CHD7/CMTM3/MAP2K1	17
GO:0007565	female pregnancy	11/301	196/18866	0.000322381	0.00667864	0.00509386	VDR/ITGA5/ITGA2/PPARD/MMP2/LIF/TIMP1/SLC2A1/AGO2/SMURF2/ITGA3	11
GO:0045765	regulation of angiogenesis	15/301	403/18866	0.00217168	0.0244567	0.0186534	CEMIP2/ITGA5/THBS1/HIF1A/SULF1/PLCG1/ITGB1/FOXC2/AGO2/AKT3/HDAC7/MTDH/ABL1/HMGA2/ANGPTL4	15
GO:0060395	SMAD protein signal transduction	4/301	78/18866	0.0361171	0.144178	0.109966	TGFB1/SPTBN1/WWTR1/SKI	4
